# Supplementary material for: Rearing condition influences gene expression in postlarval American lobster (Homarus americanus)
Source: PLoS One. 2024 Jul 18;19(7):e0307169. doi: 10.1371/journal.pone.0307169 (PMC11257295; doi:10.1371/journal.pone.0307169)
Supplement: S1 File — (XLSX) [file pone.0307169.s001.xlsx]

## Sheet: Supplementary table_Common resp
Naming convention:
	1st character	letter	arbitrary
	2nd character	number	temperature treatment	8dC, 18dC, 26dC, or x for ambient
	3rd character	letter	diet	B- brine shrimp, Z- zooplankton
	4th character	letter	rearing condition	L- lab, W- wild
	5th character	number	stage	all are IV in this study
	6th character	letter	arbitrary
	7th character	number	individual sample #
gene_id	gene_name	gene_biotype	gene_description	d8BL4G1_fpkm	d8BL4G2_fpkm	d8BL4G3_fpkm	k18ZL4G5_fpkm	j8ZL4G1_fpkm	hxZW4G2_fpkm	f26BL4G3_fpkm	d8BL4G4_fpkm	d8BL4G5_fpkm	f26BL4G4_fpkm	hxZW4G3_fpkm	j8ZL4G2_fpkm	j8ZL4G3_fpkm	hxZW4G4_fpkm	f26BL4G5_fpkm	e18BL4G1_fpkm	e18BL4G2_fpkm	g8ZW4G1_fpkm	hxZW4G5_fpkm	j8ZL4G4_fpkm	j8ZL4G5_fpkm	i26ZW4G1_fpkm	g8ZW4G2_fpkm	e18BL4G3_fpkm	e18BL4G4_fpkm	g8ZW4G3_fpkm	i26ZW4G2_fpkm	k18ZL4G1_fpkm	k18ZL4G2_fpkm	k18ZL4G3_fpkm	k18ZL4G4_fpkm	i26ZW4G5_fpkm	i26ZW4G4_fpkm	i26ZW4G3_fpkm	g8ZW4G4_fpkm	e18BL4G5_fpkm	g8ZW4G5_fpkm	hxZW4G1_fpkm	f26BL4G2_fpkm	f26BL4G1_fpkm	i26ZW4vshxZW4_padj	i26ZW4vshxZW4_pvalue	i26ZW4vshxZW4_log2FoldChange	j8ZL4vsk18ZL4_log2FoldChange	j8ZL4vsk18ZL4_pvalue	j8ZL4vsk18ZL4_padj
121863222	LOC121863222	protein_coding	venom protease-like && sp|Q27083|CFGB_TACTR Clotting factor G beta subunit OS=Tachypleus tridentatus OX=6853 PE=1 SV=1 && PF00089:Trypsin	2.84517	6.60478	5.69053	3.83789	2.6884	21.0699	24.2625	6.41958	8.71448	34.0175	15.5366	2.68609	3.0417	14.5056	18.7425	19.6837	13.7317	9.46755	13.4736	1.96245	1.69078	69.6209	7.47988	25.9012	4.93699	7.52944	10.8062	3.37393	4.47513	11.935	4.40911	9.19368	33.8062	25.0519	8.67286	5.44498	7.49582	27.4565	19.524	19.19	0.560157	0.212739	0.644825	-1.24091	0.00139255	0.0216391
121866278	LOC121866278	protein_coding	neuralized-like protein 4%2C transcript variant X1 && sp|Q5NCX5|NEUL4_MOUSE Neuralized-like protein 4 OS=Mus musculus OX=10090 GN=Neurl4 PE=1 SV=1 && PF07177:Neuralized	1.76362	2.24081	3.16476	1.04378	3.97958	0.438639	1.02833	2.77779	2.64326	1.09199	0.666048	3.75282	2.38405	0.480822	0.853308	0.972387	0.894622	0.964291	0.501045	2.33261	1.36027	0.745025	1.51462	0.449434	0.781593	1.30183	1.88441	1.07314	1.42281	1.81539	0.704507	0.709328	0.579297	0.397085	0.734067	0.808139	1.93091	0.190066	0.690148	1.2055	0.356554	0.082283	0.909537	1.15834	0.00190128	0.0268945
121859932	LOC121859932	protein_coding	pre-mRNA 3' end processing protein WDR33-like%2C transcript variant X1 && - && -	8.59164	7.9936	6.83581	20.4973	10.6534	23.7274	26.5208	7.30923	6.61018	26.5216	22.806	10.1668	6.68207	23.3813	26.5204	24.3727	27.384	12.1368	25.4887	8.9267	8.60946	51.1886	11.2071	23.882	23.2414	10.6842	32.4516	21.7152	27.4957	16.7701	19.2988	31.1755	40.0188	40.077	11.5162	29.0605	11.1665	29.6391	28.3175	17.0699	0.0181324	0.000560419	0.610638	-1.26247	1.55577789537321e-08	2.692843283157e-06
121860688	LOC121860688	protein_coding	RAB6-interacting golgin-like%2C transcript variant X2 && sp|Q7T320|GORAB_DANRE RAB6-interacting golgin OS=Danio rerio OX=7955 GN=gorab PE=2 SV=1 && -	1.1033	1.14157	0.678064	1.7882	0.656947	1.59311	1.77691	1.02349	0.991388	2.45723	1.46268	0.657584	0.839366	2.39669	2.77507	3.37261	2.23487	0.914061	2.24507	0.701991	0.977408	1.36939	0.589988	2.65023	2.30941	0.958951	1.72758	1.62112	1.24051	1.77837	1.39172	2.06354	2.42437	1.53712	1.43315	1.89456	0.815583	2.10156	2.1539	1.41557	0.863486	0.62021	-0.12259	-1.04796	6.55911723636542e-07	5.67647697203876e-05
121860828	LOC121860828	protein_coding	chitinase-like protein PB1E7.04c && - && -	0.25079	0.239969	0.204855	3.82958	1.26692	1.76911	2.15342	0.351132	0.206376	1.47814	3.91629	0.649201	0.958773	3.92158	2.39323	0.654386	1.31498	1.21513	3.54833	0.292543	0.608161	2.73018	2.0279	0.990387	0.910665	2.1763	3.00751	1.0297	4.01139	2.3833	2.58883	3.19222	1.7099	1.11583	1.87564	0.778956	1.14857	3.94002	1.20618	1.26777	0.436767	0.124479	-0.56023	-1.9177	1.47994816766708e-05	0.000690705
121860798	LOC121860798	protein_coding	elongator complex protein 4-like%2C transcript variant X2 && sp|Q9ER73|ELP4_MOUSE Elongator complex protein 4 OS=Mus musculus OX=10090 GN=Elp4 PE=1 SV=2 && PF05625:PAXNEB protein	1.89706	2.21623	2.18632	2.84714	1.86554	4.75123	6.83412	1.87258	1.7754	5.43382	6.0876	1.68766	1.87491	4.91795	5.89254	3.52353	4.22325	2.48924	3.78436	0.953246	2.4267	6.51578	2.15009	3.86041	3.69599	2.10159	5.56936	6.50083	4.17164	3.11678	2.77147	4.09965	5.357	9.42549	2.76076	4.47774	3.03295	5.75886	7.51609	5.56072	0.686461	0.342731	0.259646	-1.15768	0.00113304	0.0187831
121862385	LOC121862385	lncRNA	uncharacterized LOC121862385 && - && -	2.57094	2.66182	2.86804	0.353538	1.88408	0.586877	0.753786	2.44897	1.31747	0.520757	0.347042	2.00977	1.16986	0.264595	0.395304	0.0691942	0.470669	1.13092	0.387737	1.09834	0.913931	0	2.63207	0.437806	0.617932	1.23478	0.254617	0.0558287	0.279631	0.618096	0.106508	0.439134	0.242885	0.371843	1.67049	0.355196	1.96537	0.0747092	0.49323	0.129231	0.876148	0.653496	-0.355464	2.29004	1.12864008620058e-05	0.000557523
121864599	LOC121864599	protein_coding	tubulin polyglutamylase TTLL4-like%2C transcript variant X3 && sp|Q14679|TTLL4_HUMAN Tubulin polyglutamylase TTLL4 OS=Homo sapiens OX=9606 GN=TTLL4 PE=1 SV=2 && PF03133:Tubulin-tyrosine ligase family	6.35522	5.12194	5.22586	2.45002	5.76071	0.741324	2.00077	5.24918	3.7005	2.10943	1.60021	7.05551	5.50037	1.93299	2.19959	2.64112	1.75002	2.79281	1.12718	5.79278	4.39197	1.04481	3.77614	1.73555	2.05103	2.48714	1.84436	1.43118	2.8575	2.1634	2.61775	1.82371	1.76321	1.2666	3.8529	2.30099	2.83141	1.14022	1.95526	1.84427	0.795397	0.487981	0.225878	1.27026	1.92057568972461e-07	2.05941925909885e-05
121865192	LOC121865192	protein_coding	DNA (cytosine-5)-methyltransferase PliMCI-like%2C transcript variant X1 && sp|Q27746|DNMT1_PARLI DNA (cytosine-5)-methyltransferase PliMCI OS=Paracentrotus lividus OX=7656 GN=DNMT PE=2 SV=1 && PF02008:CXXC zinc finger domain|PF12047:Cytosine specific DNA methyltransferase replication foci domain|PF06464:DMAP1-binding Domain|PF01426:BAH domain|PF00145:C-5 cytosine-specific DNA methylase	1.59231	1.92203	1.40811	9.31743	3.49072	6.88804	3.84075	2.11902	1.37266	4.03396	8.44925	3.00873	4.93413	9.19946	4.39529	4.95595	7.28877	4.08487	7.53433	3.52155	3.89987	5.76632	3.78658	6.76066	7.85299	3.26382	8.10537	8.89089	10.1638	5.20272	9.71007	8.29799	6.88563	1.84231	3.66184	4.87913	4.12232	9.08072	2.39803	1.69139	0.604156	0.253314	-0.429804	-1.22807	6.96416592141383e-07	5.91066777160304e-05
121867717	LOC121867717	protein_coding	G2/mitotic-specific cyclin-A-like && sp|P24861|CCNA_PATVU G2/mitotic-specific cyclin-A OS=Patella vulgata OX=6465 PE=2 SV=1 && PF02984:Cyclin, C-terminal domain|PF00134:Cyclin, N-terminal domain	1.27594	1.17747	1.34622	10.8504	6.12762	12.8684	6.05982	2.86645	0.91408	4.54362	19.7667	2.12717	3.67889	16.4794	6.25805	2.29841	5.50004	6.26748	15.8937	2.50423	3.20649	8.09674	9.88228	3.96134	4.0674	7.15431	8.73158	12.3827	21.0582	6.60045	13.2782	10.7589	4.39333	9.12975	7.64442	4.82164	6.49191	18.8034	4.20917	2.85414	0.0058232	0.000113686	-1.05116	-1.90098	4.82743285444793e-07	4.37056336268894e-05
121867994	LOC121867994	protein_coding	kinesin-like protein KIF11-A && sp|P46863|KL61_DROME Kinesin-like protein Klp61F OS=Drosophila melanogaster OX=7227 GN=Klp61F PE=1 SV=2 && PF00225:Kinesin motor domain	2.3525	1.72374	2.03079	12.1475	3.9989	7.2122	3.91123	2.29623	1.34582	3.96554	12.2728	2.27144	4.31277	12.2054	6.2017	2.29704	5.26256	4.72013	11.8074	4.29257	3.46068	8.21927	6.30773	4.73195	4.14124	4.35845	9.19412	8.16286	15.8393	7.3595	11.3678	10.9805	5.40075	3.80813	5.74484	3.56597	4.17723	9.37014	2.35452	2.81016	0.429545	0.12051	-0.51142	-1.61455	3.14623904483162e-08	4.90500898464458e-06
121872371	LOC121872371	protein_coding	ran-binding protein 3-like%2C transcript variant X1 && sp|Q9H6Z4|RANB3_HUMAN Ran-binding protein 3 OS=Homo sapiens OX=9606 GN=RANBP3 PE=1 SV=1 && PF00638:RanBP1 domain	22.7356	25.1862	26.5101	10.3697	33.9814	20.5787	9.87667	25.063	25.5384	9.34919	14.5566	23.0771	16.5797	15.0858	11.0507	10.1817	10.8296	39.4858	15.2121	15.1513	15.963	14.6842	49.6787	11.0154	11.6803	57.0118	11.4859	7.27556	12.186	8.57637	11.0373	13.3767	13.8765	12.615	47.3549	11.3008	34.4033	15.7509	11.3258	13.4869	0.220426	0.0322128	-0.323648	1.04836	0.000235997	0.00586179
121875507	LOC121875507	protein_coding	uncharacterized LOC121875507 && sp|P82147|L2EFL_DROME Protein lethal(2)essential for life OS=Drosophila melanogaster OX=7227 GN=l(2)efl PE=1 SV=1 && PF00011:Hsp20/alpha crystallin family	12.77	5.3139	6.72792	1.14492	33.1859	0.70794	2.86565	7.65046	6.84457	2.21414	0.835689	27.6447	13.5908	0.249805	1.11075	1.04522	1.91416	1.42002	0.131407	11.0118	6.18214	0.230512	4.98583	1.49938	5.72895	5.04435	1.22378	1.77856	0.210598	1.4408	3.09707	0.616566	1.94471	0.756125	3.65935	2.62485	7.5787	0.417773	1.30385	0.488028	0.42909	0.120161	1.01682	3.5613	3.69233323084592e-10	1.30911079162024e-07
121875639	LOC121875639	protein_coding	DNA polymerase alpha catalytic subunit-like && sp|Q9DE46|DPOLA_XENLA DNA polymerase alpha catalytic subunit OS=Xenopus laevis OX=8355 GN=pola1 PE=1 SV=1 && PF03104:DNA polymerase family B, exonuclease domain|PF08996:DNA Polymerase alpha zinc finger|PF12254:DNA polymerase alpha subunit p180 N terminal|PF00136:DNA polymerase family B	0.922326	0.848667	1.13201	3.53701	1.02269	1.50926	1.55396	0.950178	0.470939	1.63253	3.25429	1.11066	1.87635	2.83505	2.29673	1.8407	2.55584	1.1934	1.75093	1.11979	1.35069	0.667806	0.6123	2.62217	2.44389	0.767209	3.1529	1.13373	4.02378	1.87151	2.98722	2.62	1.32614	2.3429	0.846623	1.06553	0.922936	2.10396	1.24729	1.40058	0.880184	0.662008	-0.191983	-1.10623	0.00279279	0.0354452
121877399	LOC121877399	protein_coding	U-scoloptoxin(16)-Er13a-like && - && -	15.2931	11.8746	9.93376	1.23118	2.50479	0.581393	2.00925	8.3143	9.40102	1.79257	0.707857	4.84951	7.4438	0.948569	3.3516	4.94864	4.14506	2.15154	0.715542	8.49485	8.60283	0.180048	1.62242	4.80164	6.64059	0.989422	0.867629	0.520207	0.565857	3.35218	1.62398	0.491549	0.125375	0.647463	2.1901	4.31507	2.22316	1.10353	4.23029	1.58339	0.435071	0.123352	-0.826008	2.11563	3.13315237177388e-05	0.00126959
121878266	LOC121878266	protein_coding	serine/threonine-protein kinase fused-like%2C transcript variant X2 && sp|P23647|FUSED_DROME Serine/threonine-protein kinase fused OS=Drosophila melanogaster OX=7227 GN=fu PE=1 SV=2 && PF00069:Protein kinase domain	0.65753	0.375265	0.149287	0.851881	0.709353	1.12239	1.72408	0.439784	0.359317	1.81912	2.19097	0.422356	0.525468	1.14314	1.73158	1.6379	1.13839	0.735011	1.2763	0.41748	0.891131	1.31081	0.414084	1.30001	1.25631	0.486252	1.6471	1.64582	1.47393	1.88497	1.25593	1.34983	1.21908	1.34398	0.517158	1.01277	0.864938	0.778439	1.71726	1.26677	0.95745	0.863692	0.0530698	-1.28283	0.000102069	0.00307342
121878375	LOC121878375	lncRNA	uncharacterized LOC121878375%2C transcript variant X1 && - && -	6.3088	3.53793	2.91304	5.23226	1.77951	13.9368	18.8151	8.15395	3.90085	15.4851	5.54331	2.23189	2.24766	6.38907	15.9112	6.01655	11.8761	3.65727	11.5027	2.15781	3.52212	13.0207	3.46042	10.5674	11.3545	2.04438	5.40522	5.93016	2.09542	5.69362	5.09998	4.01931	8.79175	4.3886	2.50926	10.7798	5.11198	9.08507	11.6633	11.9216	0.650992	0.30043	-0.417978	-1.02153	0.0012882	0.0205538
121878453	LOC121878453	protein_coding	mitotic checkpoint serine/threonine-protein kinase BUB1-like && - && -	0.173598	0.823889	0.915797	11.2437	1.38704	6.1161	2.04117	1.02373	1.10712	2.45918	13.3123	1.43404	3.41291	12.2719	3.39063	1.1527	3.22604	4.19288	11.7441	1.06312	2.37274	8.71264	5.27332	3.17558	2.88678	4.65816	8.52709	9.96275	9.88133	3.6758	7.90371	7.98053	4.70714	2.55497	5.51396	2.11234	4.06538	7.92	0.915037	0.53821	0.359553	0.0834196	-0.684425	-2.17174	1.2766290953818e-07	1.5087559556281e-05
121879018	LOC121879018	protein_coding	DNA helicase MCM8-like && sp|E1BPX4|MCM8_BOVIN DNA helicase MCM8 OS=Bos taurus OX=9913 GN=MCM8 PE=3 SV=2 && PF00493:MCM P-loop domain|PF17207:MCM OB domain|PF17855:MCM AAA-lid domain	0.207606	0.130406	0.399427	2.07017	0.728554	1.17206	0.843213	0.253499	0.383421	0.804962	1.49837	0.576463	1.08209	1.73363	1.38289	0.663457	0.714114	0.405566	1.11532	0.441601	0.278192	1.26809	0.654297	0.859205	1.31219	0.613898	1.17382	1.02699	2.13171	0.989356	2.19224	1.63744	1.53963	0.92435	0.906024	0.684839	1.00096	2.11717	0.478179	0.110143	0.734664	0.4001	-0.239948	-1.47804	0.000462598	0.0096387
121880090	LOC121880090	protein_coding	serine/threonine-protein kinase PLK1-like && sp|P70032|PLK1_XENLA Serine/threonine-protein kinase PLK1 OS=Xenopus laevis OX=8355 GN=plk1 PE=1 SV=1 && PF00069:Protein kinase domain	0.301836	0.268595	0.597115	8.62833	2.57243	4.44616	4.00207	1.77997	0.407202	3.18503	10.016	0.222624	2.21482	9.49291	2.91454	1.54871	3.36549	2.27819	8.08276	0.924226	0.300818	5.48489	4.83707	2.60144	3.18531	3.99834	4.53317	4.63072	14.9854	3.89026	7.55824	8.81693	2.72812	3.99811	4.54866	2.59487	3.31337	7.83202	0.909134	0.0425359	0.340089	0.0744892	-0.665171	-2.71691	1.43817929094909e-05	0.000678413
121853611	LOC121853611	lncRNA	uncharacterized LOC121853611 && - && -	282.895	325.488	445.92	14.5751	157.42	13.3605	15.6258	251.33	314.165	43.141	5.62504	150.79	138.833	10.5889	24.2144	23.7666	26.075	17.977	12.1258	109.005	109.551	0.736068	38.4828	20.1772	35.2076	27.4891	4.98129	43.0864	5.53354	23.0456	9.48445	3.02595	5.2382	3.88355	89.9299	23.3368	138.731	11.9889	31.1113	20.1388	0.0217584	0.000718442	-1.59383	2.79404	2.87000820923394e-10	1.08773311129966e-07
121853700	LOC121853700	protein_coding	nucleolar and spindle-associated protein 1-like && - && PF16006:Nucleolar and spindle-associated protein	0.827287	0.541556	0.371214	7.20818	1.7424	4.05487	1.32267	0.72675	0.410512	1.57247	6.43816	0.86407	1.66409	6.38737	2.8798	0.757689	2.06398	1.67947	6.65816	0.953924	1.16973	2.28749	3.06594	1.52538	2.01917	3.39779	4.38185	4.64676	8.3956	2.66128	6.28377	6.81218	2.58281	2.25523	3.39514	0.784791	2.00418	5.53133	1.01677	0.836194	0.325382	0.0679997	-0.679529	-2.22768	3.23974011635646e-10	1.18693278729579e-07
121856089	LOC121856089	protein_coding	NACHT%2C LRR and PYD domains-containing protein 10-like && sp|Q8CCN1|NAL10_MOUSE NACHT, LRR and PYD domains-containing protein 10 OS=Mus musculus OX=10090 GN=Nlrp10 PE=1 SV=1 && PF05729:NACHT domain	1.56231	1.39583	1.74766	2.10716	1.99524	2.21816	7.94875	1.54515	1.85605	7.98849	2.49846	1.56603	1.62617	2.78074	6.13012	3.51097	3.00358	1.15788	3.3639	0.966094	1.27565	1.69395	1.12555	3.2446	3.44311	0.984585	5.80026	2.69528	2.91665	4.73076	2.19145	4.14633	5.16497	3.19774	1.35285	3.94345	1.777	2.53333	9.00035	6.86496	0.398953	0.101891	0.565891	-1.00544	0.000971743	0.0167274
novel.1759	-	-	- && - && -	0.904534	0.298118	1.45805	0.0401821	0.535348	0.1221	0	0.47415	0.591657	0	0	1.33431	0.918374	0.202994	0	0	0	0.720651	0.0849903	2.08094	1.08751	0	0.86541	0	0.128561	0.580331	0.390677	0.513972	0.222474	0	0.130738	0.128342	0.0232922	0	1.39808	0.106342	1.87556	0	0	0	1	0.802211	0.420427	2.74662	0.00012771	0.00360376
novel.2108	-	-	- && sp|Q96MW7|TIGD1_HUMAN Tigger transposable element-derived protein 1 OS=Homo sapiens OX=9606 GN=TIGD1 PE=1 SV=1 && PF03184:DDE superfamily endonuclease	0.441174	0.674141	0.451369	1.20797	0.484238	0.868926	1.49835	0.536103	0.780458	1.36047	1.17804	0.331312	0.273937	0.5709	1.2733	1.29928	1.65627	0.216947	0.844131	0.358676	0.403522	0.381758	0.319767	1.34505	1.05172	0.345107	1.93697	1.2914	1.26828	1.6	1.02605	2.26203	2.59018	1.22554	0.309953	1.40041	0.293512	0.602303	1.11742	1.04751	0.213016	0.0305375	1.03422	-1.80887	2.28245829279825e-12	1.85825919230708e-09
novel.2226	-	-	- && - && -	0.456834	0.23627	1.00107	0	0.187184	0	0	0.442097	0.735547	0	0.0130656	0.870875	0.467067	0.202791	0	0.0282836	0.0232193	0.442062	0.0792449	0.259613	0.200129	0	0.616387	0	0	0.572929	0	0	0.0444503	0	0	0	0	0	0.94509	0	0.617213	0	0	0.0264119	1	0.0969295	-4.34609	5.17193	3.41705674479091e-06	0.000215226
novel.2792	-	-	- && - && -	0.748125	0.412121	0.380571	2.14715	1.26666	1.60677	2.70045	0.674377	0.629164	2.42547	1.7956	1.02476	1.05058	1.86567	1.69457	2.29832	2.05893	0.962961	2.44774	0.888258	0.852117	2.15019	0.811627	1.2031	1.93959	1.03458	1.52014	1.74594	2.6615	1.24219	2.31999	1.99599	2.2973	2.02238	0.879638	2.69986	0.89946	1.49326	2.73623	1.55884	0.881284	0.666361	0.0897557	-1.02939	0.000121718	0.00347031
novel.2804	-	-	- && - && -	1.15824	0.539881	0.174576	0.132306	0.264408	0	0	0.273213	0.974063	0.0478355	0	0.878685	0.778882	0.190969	0	0.0998802	0.163993	1.21765	0	0.723784	0.518272	0	1.38517	0	0	0.449608	0	0	0	0	0	0	0	0	0.153447	0.218843	0.484359	0	0	0	1	0.542121	-1.89627	4.50339	0.000150905	0.00409303
novel.4078	-	-	- && - && -	0.236136	0.38524	0.280286	1.77017	0.393067	0.699263	0.575978	0.306358	0.188245	0.580273	1.07002	0.313499	0.506743	1.26048	0.375705	0.623621	0.394941	0.37874	0.698905	0.361527	0.36982	0.332043	0.423605	0.664553	0.830659	0.501288	0.166892	1.71075	0.746728	0.597827	0.863922	0.961167	1.08083	0	0.342171	0.687097	0.410426	0.791157	0.355623	0.648908	0.636782	0.287738	-0.843043	-1.55902	0.000130248	0.00365193
novel.4878	-	-	- && - && -	0.294242	0.494582	0	6.07807	1.61957	8.31114	5.15278	0.670942	1.37131	7.82606	2.70767	1.5047	1.68383	2.0942	1.93719	1.80577	3.52385	0.592233	3.89824	2.4312	2.82079	21.7695	2.18174	0.931589	1.59964	1.59908	0.0346598	4.23557	1.86095	7.94596	4.72068	6.63813	6.41004	53.4518	0.477532	1.21939	0.75367	5.39763	25.3323	8.45903	0.264894	0.045725	1.9361	-1.31412	0.00063275	0.0122011
novel.5039	-	-	- && - && -	1.56847	1.10496	0.905003	0.156771	0.626601	0	0	0.809333	0.961817	0.0850213	0.0546717	0.23137	0.705753	0.0848555	0.0860523	0	0	0.813894	0	0.171524	0.223312	0	0.586183	0.206911	0.250792	0.532746	0	0	0	0	0	0	0	0	1.36366	0.025931	0.215222	0.0279523	0.332174	0.110518	1	0.42427	-2.46377	3.60988	0.0024696	0.0322547
novel.7356	-	-	- && - && -	12.8212	13.4034	15.0584	3.5838	14.5394	4.95403	0.0919055	12.7733	13.4807	0.59476	7.62171	11.2286	10.7218	7.2716	0.451479	2.32848	3.29516	13.0877	7.2281	9.19198	13.0552	0.445051	15.5705	3.10164	3.35998	12.6029	1.454	5.13514	2.0911	3.38208	3.27351	1.10245	0.476781	1.05048	13.7299	2.31282	18.1743	6.62037	0.636251	0.600546	7.29728573750052e-12	2.63127801795208e-15	-2.91311	1.7401	8.75006132060081e-12	5.34288466526241e-09
novel.7849	-	-	- && - && -	4.1872	4.92896	6.2615	0.0527266	0.632231	0	0.36292	3.63973	4.94934	0.762536	0.367753	1.28397	1.2416	0.342472	0.520953	0.796085	1.37244	1.02029	0.520443	1.6922	1.05149	0	2.80742	0.927868	0.379568	1.6126	0	0	0.166817	0.546352	0.471772	0.252614	0	0	2.69068	1.67449	2.60586	0.376047	1.19168	0	0.416403	0.113022	-2.65089	2.20299	0.00131659	0.0208515
novel.7986	-	-	- && - && -	0.981813	0.460548	0.843168	1.53363	1.04595	2.10817	1.66794	0.732491	1.09772	3.08927	2.4704	0.835301	0.834559	2.50349	3.10669	1.98474	1.33517	1.20636	2.49722	0.559317	0.572148	2.60803	1.31072	1.73496	1.05145	0.930649	3.25975	1.66067	1.93506	1.55551	1.60389	4.57768	4.65662	4.10939	1.01639	1.81194	1.70439	2.86467	1.7881	2.9088	0.118998	0.0110152	0.609251	-1.13842	0.000242226	0.00596353
[truncated: 21 more columns]
