# Supplementary material for: Rearing condition influences gene expression in postlarval American lobster (Homarus americanus)
Source: PLoS One. 2024 Jul 18;19(7):e0307169. doi: 10.1371/journal.pone.0307169 (PMC11257295; doi:10.1371/journal.pone.0307169)
Supplement: S2 File — (XLSX) [file pone.0307169.s002.xlsx]

## Sheet: Genes
Naming convention:
	1st character	letter	arbitrary
	2nd character	number	temperature treatment	8dC, 18dC, 26dC, or x for ambient
	3rd character	letter	diet	B- brine shrimp, Z- zooplankton
	4th character	letter	rearing condition	L- lab, W- wild
	5th character	number	stage	all are IV in this study
	6th character	letter	arbitrary
	7th character	number	individual sample #
gene_id	gene_name	gene_biotype	gene_description	k18ZL4G5_fpkm	j8ZL4G1_fpkm	j8ZL4G2_fpkm	j8ZL4G3_fpkm	j8ZL4G4_fpkm	j8ZL4G5_fpkm	k18ZL4G1_fpkm	k18ZL4G2_fpkm	k18ZL4G3_fpkm	k18ZL4G4_fpkm	i26ZW4G5_fpkm	hxZW4G1_fpkm	i26ZW4G4_fpkm	g8ZW4G5_fpkm	i26ZW4G3_fpkm	g8ZW4G4_fpkm	g8ZW4G3_fpkm	i26ZW4G1_fpkm	g8ZW4G2_fpkm	i26ZW4G2_fpkm	hxZW4G5_fpkm	hxZW4G4_fpkm	hxZW4G3_fpkm	hxZW4G2_fpkm	f26BL4G3_fpkm	f26BL4G4_fpkm	f26BL4G5_fpkm	g8ZW4G1_fpkm	f26BL4G2_fpkm	f26BL4G1_fpkm	e18BL4G5_fpkm	e18BL4G4_fpkm	e18BL4G3_fpkm	e18BL4G2_fpkm	e18BL4G1_fpkm	i26ZW4vshxZW4_padj	i26ZW4vshxZW4_pvalue	i26ZW4vshxZW4_log2FoldChange	j8ZL4vsk18ZL4_log2FoldChange	j8ZL4vsk18ZL4_pvalue	j8ZL4vsk18ZL4_padj	g8ZW4vshxZW4_log2FoldChange	g8ZW4vshxZW4_pvalue	g8ZW4vshxZW4_padj	j8ZL4vsd8BL4_padj	k18ZL4vse18BL4_padj
121859285	LOC121859285	rRNA	large subunit ribosomal RNA && - && -	91.9991	207.111	144.98	226.217	120.425	140.322	380.682	116.169	102.104	85.1041	36.2712	39.0987	40.1235	29.6862	81.4396	15.8705	25.075	32.7402	19.0144	65.3717	12.2459	13.6758	16.4281	21.978	28.5522	21.0196	15.6258	25.9954	32.4381	25.47	36.0553	47.6013	55.6286	40.2787	65.9241	0.0351039	0.00148344	1.2894	0.097198	0.816089	0.928542	0.161712	0.63531	0.925508	0.00169363	0.00320332
121859560	LOC121859560	protein_coding	RNA-binding protein 1-like && sp|Q02427|RBP1_DROME RNA-binding protein 1 OS=Drosophila melanogaster OX=7227 GN=Rbp1 PE=2 SV=3 && -	80.2073	93.5286	80.3168	84.3384	71.8661	85.085	80.2983	114.582	41.83	71.8782	46.0981	147.676	54.5249	121.736	65.0917	103.379	112.871	81.4672	126.454	53.0681	130.9	111.326	112.314	129.346	55.1974	46.6434	57.9691	120.758	38.8533	40.2638	134.858	98.7569	108.366	115.35	107.618	4.61762864660155e-06	9.99023351142353e-09	-1.10382	0.0598176	0.825387	0.93298	-0.113614	0.391133	0.844231	0.504256	0.136023
121867958	LOC121867958	protein_coding	DNA-directed RNA polymerase II subunit RPB1-like%2C transcript variant X3 && - && -	0.755607	0.717739	1.05321	0.533013	0.571555	0.857069	0.278416	1.15102	1.0955	0.808109	1.07263	0.449083	1.84933	0.435421	1.13323	0.30023	0.76081	0.8177	0.301364	1.6944	0.591928	0.797777	0.566052	0.435822	2.79306	3.12652	1.65902	0.574553	2.47729	2.96916	0.842473	1.164	0.837216	0.997275	1.03521	0.012099	0.00031723	1.1939	-0.175913	0.656878	0.85369	-0.267622	0.456303	0.87611	0.943986	0.659539
121869818	LOC121869818	lncRNA	uncharacterized LOC121869818%2C transcript variant X2 && - && -	0.257819	0.0686987	0.0761003	0.178561	0.0564163	0.257074	1.3924	0.163138	0.771771	0.230684	0.617607	0.0735507	0.403512	0	1.08467	0.074754	0.0876131	1.92514	0.262211	0.159516	0.127241	0	0	0.0195856	0.371049	0.615218	0	0.133849	0.412744	0.236278	0.0682319	0	0	0.0639131	0.0194632	0.00144704	1.59514572277561e-05	4.19574	-2.12927	0.00375127	0.0436992	1.34565	0.292325	1	0.265618	0.000393392
121874813	LOC121874813	rRNA	large subunit ribosomal RNA && - && -	1.6918	2.24249	1.42677	1.64997	1.77546	1.70904	0.834193	1.11966	1.84844	1.24975	0.689238	0.246244	0.500347	0.300196	0.998642	0.100109	0.11733	0.298911	0.185901	0.79345	0.0608568	0.112129	0.144488	0.314744	0.550911	0.274629	0.274801	0.374792	0.503967	0.146039	0.445451	1.14609	0.698727	0.513546	1.04259	0.0130198	0.000350092	1.8867	0.358678	0.19997	0.487874	0.291986	0.620572	0.920745	9.31809717678903e-06	0.140214
121877169	LOC121877169	protein_coding	prolyl 3-hydroxylase 1-like%2C transcript variant X1 && sp|Q32P28|P3H1_HUMAN Prolyl 3-hydroxylase 1 OS=Homo sapiens OX=9606 GN=P3H1 PE=1 SV=2 && -	27.6353	49.4179	38.0483	30.8504	23.7403	30.1782	15.9574	35.3113	27.1621	32.264	13.0746	41.3733	15.7287	62.9713	14.0937	52.7661	49.17	12.2229	38.0238	14.9747	42.7613	36.6326	41.09	35.9709	13.0058	13.5557	8.91437	46.6357	11.2972	10.695	27.0836	26.8354	29.5495	24.541	25.05	1.12534784535958e-23	1.73906327516548e-27	-1.51814	0.280092	0.32386	0.622668	0.331515	0.0441553	0.385536	0.43519	0.969034
121857825	LOC121857825	protein_coding	proclotting enzyme-like%2C transcript variant X1 && sp|Q05319|STUB_DROME Serine proteinase stubble OS=Drosophila melanogaster OX=7227 GN=Sb PE=2 SV=2 && PF00089:Trypsin	22.3115	67.721	16.1547	12.548	4.83329	14.6362	41.8426	44.1183	20.9559	18.0802	12.9265	0	0.0486212	1.38181	0	2.38338	58.1476	2.63235	0	3.26207	0	0.30267	0.0585024	0.446034	4.67117	2.60805	19.7976	0.277111	6.55606	2.54262	31.7436	49.8486	59.8542	41.2746	12.9175	0.0466299	0.00234195	4.54533	-0.38363	0.502427	0.761155	6.3003	NA	1	0.944088	0.524991
121858429	LOC121858429	lncRNA	uncharacterized LOC121858429 && - && -	29.6313	26.2638	24.4166	20.8072	9.54583	20.342	22.3432	14.8434	135.798	25.5084	68.0901	2.46553	64.5064	11.601	15.1499	6.92095	3.98582	4.27551	2.26513	87.7381	1.62488	7.36584	5.74083	1.8133	4.01727	5.05903	4.56316	2.52505	8.52625	12.9976	1.57928	1.71174	1.23119	0.765164	3.35538	0.00010593	4.09250751427e-07	3.65122	-1.18992	0.0282141	0.165343	0.515613	0.372605	0.835311	1.04321665684359e-05	8.34122815940416e-12
121858427	LOC121858427	lncRNA	uncharacterized LOC121858427 && - && -	21.6401	21.7076	20.2608	13.0109	8.82765	12.2734	13.0929	11.7728	75.9925	16.7207	37.0979	0.412253	49.3803	7.07578	8.62545	4.42043	3.43751	3.79229	1.90196	45.1517	2.69994	5.50132	3.14969	1.67411	3.32305	4.31039	3.70826	1.22765	7.51868	5.78127	0.717077	1.12697	0.731116	0.223896	2.3182	0.000452311	3.05221998060957e-06	3.41182	-0.893635	0.0727871	0.286943	0.420541	0.493625	0.889988	1.88144532775926e-12	2.47576813004962e-11
121858428	LOC121858428	lncRNA	uncharacterized LOC121858428 && - && -	4.63866	10.9564	5.73392	4.06068	2.09534	2.34785	4.16639	2.37458	19.8444	4.50095	12.0802	0.96562	17.6688	1.82101	4.44544	1.89798	1.08023	1.41422	0.929731	15.7237	1.2866	2.09868	1.15782	0.670781	2.2248	2.79236	3.29582	1.31135	2.89371	5.63549	1.05937	0.809864	2.39296	0.897464	1.43094	9.40704567780367e-05	3.39202182787955e-07	3.04437	-0.517733	0.37057	0.664008	0.180825	0.603248	0.916721	0.000203035	0.000444163
121858432	LOC121858432	lncRNA	uncharacterized LOC121858432 && - && -	11.6416	17.9788	12.91	8.58881	5.17222	8.03956	22.808	6.09027	66.4511	13.7727	35.688	5.13204	45.3095	11.176	14.0073	11.1325	11.5089	7.12814	3.9132	47.3224	9.18186	11.7708	11.394	7.41618	47.9146	39.0981	45.313	5.39552	41.737	47.2702	11.8698	10.7572	16.3789	10.9359	11.5466	0.0206504	0.000665901	1.72417	-1.21352	0.0265463	0.158744	-0.0578258	0.87467	0.983271	0.885004	0.242171
121858355	LOC121858355	protein_coding	uncharacterized LOC121858355 && - && -	39.819	28.6092	0.99816	5.15258	0.986637	4.03422	2.04259	0.802416	10.1228	1.58163	2.97028	19.5356	15.7798	25.6883	1.33378	6.56936	8.33146	2.92764	40.0572	3.28787	59.188	81.6352	9.43442	37.5063	56.0213	13.5713	19.0261	14.8829	15.6838	10.6681	2.68487	5.74784	2.60354	5.08225	4.91428	0.00186587	2.21062932807123e-05	-2.99974	-0.474949	0.691752	0.871182	-1.13017	0.0609603	0.443949	1	0.29608
121858496	LOC121858496	protein_coding	terminal nucleotidyltransferase 5C-like && sp|Q5XIV0|TET5C_RAT Terminal nucleotidyltransferase 5C OS=Rattus norvegicus OX=10116 GN=Tent5c PE=2 SV=1 && PF07984:Nucleotidyltransferase	3.35422	9.15445	12.1172	6.55316	7.88748	6.72114	2.41913	2.15805	5.56216	3.82784	1.47909	0.696246	1.55256	3.02405	1.65863	1.14673	1.25468	1.19189	0.748761	1.99123	0.388262	0.776796	0.331716	0.532436	8.0821	5.75591	4.64408	0.791535	15.0392	11.0818	2.93138	3.66399	2.81918	2.2339	4.21397	0.000590389	4.74427809975049e-06	1.5136	1.27055	3.6295774184198e-05	0.00141213	1.34401	0.00399376	0.100479	8.74744680847537e-05	0.904608
121858520	LOC121858520	rRNA	large subunit ribosomal RNA && - && -	0.431781	0.621285	0.675478	0.586128	0.755863	0.578145	0.245464	0.314196	0.298274	0.295021	0.12412	0.0369536	0.13015	0.173878	0.0908275	0.0400621	0.102711	0.35512	0.0103326	0.32058	0.0487079	0.0249291	0.0361386	0.0787223	0.183722	0.149867	0.0663618	0.0407571	0.162645	0.0121756	0.297105	0.44207	0.303935	0.171261	0.48242	0.037943	0.00167698	2.14935	0.985722	0.00202246	0.0280845	0.658554	0.443275	1	0.0162571	0.881757
121858762	LOC121858762	pseudogene	- && - && -	2.99794	9.60328	5.42139	9.13842	5.48028	6.60331	6.31225	4.40579	3.96298	3.71805	1.71412	1.47822	1.71635	1.42271	4.94386	0.600961	1.25775	1.60213	0.7307	4.17101	0.547991	0.440732	0.477569	0.745087	1.3085	0.923332	0.619633	1.05682	1.30703	0.834937	1.67742	2.53117	2.76811	1.9956	2.54261	0.00511918	9.4404015134164e-05	1.92222	0.738091	0.00731303	0.0692611	0.455495	0.277219	0.772233	0.00204802	0.0119924
121859474	LOC121859474	protein_coding	high mobility group protein DSP1-like%2C transcript variant X2 && sp|Q24537|HMG2_DROME High mobility group protein DSP1 OS=Drosophila melanogaster OX=7227 GN=Dsp1 PE=2 SV=1 && PF00505:HMG (high mobility group) box|PF09011:HMG-box domain	109.76	166.634	128.549	135.481	152.158	148.514	130.103	146.419	79.3572	118.544	47.8144	171.951	37.0919	200.492	47.9665	180.84	219.845	33.8599	226.262	29.5627	176.684	154.562	162.544	160.299	20.4612	21.6048	22.3223	216.043	18.2495	18.0203	105.072	122.412	96.6489	93.1494	85.115	1.07401918778367e-26	1.10649481047099e-30	-2.09803	0.296081	0.159834	0.435415	0.334132	0.00270007	0.0793268	0.810407	0.634789
121859496	LOC121859496	protein_coding	uncharacterized LOC121859496 && - && -	0.126312	0.112191	0.434975	0.204125	0	0.059975	0.837755	0	0.242379	0.0684958	0.0672405	0	0.341689	0.192674	1.77137	0	0.03577	2.00482	0	0	0.0890557	0.0911587	0.0293664	0	2.16036	3.1359	1.59467	0	1.70495	1.60282	0.0557144	0.168388	0	0.365315	0.381422	0.0439742	0.00217685	4.25385	-0.627048	0.598175	0.821817	0.0529275	0.979352	1	0.332068	0.909995
121859672	LOC121859672	pseudogene	- && sp|Q03274|PO22_POPJA Retrovirus-related Pol polyprotein from type-1 retrotransposable element R2 (Fragment) OS=Popillia japonica OX=7064 PE=4 SV=1 && PF00078:Reverse transcriptase (RNA-dependent DNA polymerase)	1.67179	3.50425	3.14549	4.14039	2.74527	2.91125	9.0437	1.21846	1.92478	1.02523	0.705903	0.474431	0.771204	0.50468	1.76755	0.370527	0.379238	0.58727	0.403204	1.27651	0.178962	0.290575	0.396814	0.432199	0.471014	0.436714	0.254636	0.607259	0.436858	0.530654	0.590691	1.01516	0.847163	0.699766	1.14312	0.0105243	0.000261304	1.50575	0.141365	NA	1	0.350916	0.267523	0.7643	0.000209603	0.0192841
121859995	LOC121859995	protein_coding	uncharacterized LOC121859995%2C transcript variant X1 && - && -	1.05921	0.76058	0.497394	0.428725	0.311045	0.578043	1.46629	0.935709	0.681023	0.883954	2.04306	0.343379	2.51178	0.339927	1.53364	0.925339	1.00505	3.21547	0.43617	1.39825	0.649806	0.486454	0.729177	0.658349	1.54936	1.80041	1.58566	0.818037	2.1763	0.92126	0.709905	0.319086	0.411527	0.477415	0.218078	5.01081408137892e-06	1.10990061041206e-08	1.86745	-0.982354	0.00288987	0.0363941	0.297852	0.437017	0.86718	0.812347	0.0129866
121860187	LOC121860187	protein_coding	anti-lipopolysaccharide factor-like && sp|C0KJQ4|ALPS_PORTR Anti-lipopolysaccharide factor OS=Portunus trituberculatus OX=210409 GN=ALF PE=2 SV=2 && PF11630:Protein of unknown function (DUF3254)	0.835656	2.41225	0.57554	0.385842	1.21906	0.0793563	1.50437	0.264385	0.769693	0.317208	1.24558	1.9469	2.42201	4.33394	1.46487	3.03678	1.41988	2.1101	4.9327	0.738618	4.83122	4.38243	4.39077	3.59731	7.59943	5.23697	6.08535	4.57504	1.9936	2.55279	1.1795	1.51507	1.22547	1.48464	1.80844	0.0299411	0.0011618	-1.2915	0.351048	0.65345	0.851632	-0.0752509	0.842503	0.977276	0.312905	0.119144
121860386	LOC121860386	protein_coding	beta%2Cbeta-carotene 15%2C15'-dioxygenase-like && sp|Q91XT5|BCDO1_RAT Beta,beta-carotene 15,15'-dioxygenase OS=Rattus norvegicus OX=10116 GN=Bco1 PE=2 SV=1 && PF03055:Retinal pigment epithelial membrane protein	1.37512	1.91536	1.98334	0.216452	0.683876	0.934873	0	1.18653	2.66269	0.610111	1.04813	4.68079	0.615949	2.00223	0	1.77609	1.32755	0.473494	2.05668	0.165742	2.77635	2.43593	2.48496	1.56695	2.26848	1.58193	1.92133	0.560507	0.941792	1.67443	3.34977	2.69978	2.3649	3.9125	5.56801	0.00605964	0.000120175	-2.59597	-0.0620691	0.938253	0.980599	-0.857464	0.046515	0.392462	0.823439	0.0545204
121860538	LOC121860538	protein_coding	uncharacterized LOC121860538%2C transcript variant X1 && - && -	3.28597	6.9317	4.97394	3.85138	2.76554	3.15046	0.17962	5.76454	5.38384	3.73512	6.12233	1.29196	4.4933	2.77607	3.72197	2.85828	2.07583	3.00892	1.26016	3.27676	2.37616	2.43227	2.11557	1.50415	11.6514	6.64089	5.78103	2.20699	5.2764	5.91	1.78386	2.93161	2.48354	2.63697	2.51244	0.0227255	0.000770276	1.06549	0.193225	0.740743	0.89438	0.192407	0.544777	0.903897	0.645978	0.591556
121860712	LOC121860712	protein_coding	U3 small nucleolar RNA-associated protein 25-like%2C transcript variant X1 && - && -	44.5673	79.6375	87.1014	76.9234	93.543	76.9498	131.825	52.769	26.8687	53.5643	16.9524	66.3064	22.0451	48.4031	35.5113	47.491	66.4546	46.1251	87.8736	17.1893	60.2538	42.1834	46.344	55.0729	31.8421	24.2189	22.5358	79.1395	26.3517	14.9665	92.2135	71.3389	51.3824	84.0333	72.6317	0.0384408	0.00171961	-1.00801	0.405211	0.265888	0.565202	0.282463	0.232241	0.732926	0.123265	0.655321
121861041	LOC121861041	protein_coding	uncharacterized LOC121861041 && - && -	0.215245	0.172063	0.0635336	0.506856	0.157	0.275944	0	0.340496	0.297381	0.175082	1.75311	0.644753	0.948252	0	1.67528	0	0.109718	2.51567	0.309051	0.913201	0.394568	0.621362	0.120102	0.359731	1.13136	1.21402	1.60682	0	1.70266	1.42635	0.683575	0.826401	0.340904	0.613628	0.324984	0.0115729	0.000297096	1.82974	0.125968	0.880352	0.954985	-2.34099	0.0427289	0.379502	0.781481	0.0952383
121861081	LOC121861081	protein_coding	serine protease nudel-like%2C transcript variant X1 && sp|P98072|ENTK_BOVIN Enteropeptidase OS=Bos taurus OX=9913 GN=TMPRSS15 PE=1 SV=1 && PF09342:Domain of unknown function (DUF1986)|PF00057:Low-density lipoprotein receptor domain class A|PF00089:Trypsin	0.538003	0.0977432	0.351891	0.160901	0.107024	0.200297	0.191156	0.290136	0.591264	0.417725	0.790847	0.0348822	2.69335	0.123098	0.745905	0.148902	0.280472	0.277875	0.131671	1.0051	0.10345	0.511814	0.272903	0.167196	1.04819	0.362507	0.899359	0.207751	2.17626	0.965417	0.728093	0.577033	0.279725	0.409205	0.267688	0.0315323	0.00125558	2.31885	-1.1771	0.015156	0.110942	-0.293522	0.644774	0.927887	0.478847	0.817054
121861188	LOC121861188	protein_coding	uncharacterized LOC121861188%2C transcript variant X1 && - && PF00651:BTB/POZ domain	0.931665	0.366736	0.374999	0.293299	0.393836	0.309155	0.195607	0.879257	0.853248	0.637262	2.19799	0.445493	1.35627	0.532927	0.991039	0.171904	0.134916	0.607227	0.114008	1.41302	0.544899	0.72586	0.494741	0.410176	1.83504	1.53877	1.52837	0.0699543	1.57526	1.47031	0.385259	0.575842	0.698659	0.472416	0.591437	0.0168504	0.00050257	1.31187	-1.04824	0.0087051	0.0773952	-1.38348	0.00784713	0.151557	0.657853	0.639983
121861481	LOC121861481	protein_coding	uncharacterized transmembrane protein DDB_G0289901-like && - && PF00379:Insect cuticle protein	1.7033	1.15567	1.46639	1.88967	3.96876	1.63997	0.112073	7.59686	2.36054	0.821026	0.881539	4.57798	1.36217	1.12588	0.71328	1.9206	0.750326	1.10938	4.23644	1.12913	1.99038	2.90242	1.54	1.54554	0.532904	0.342128	0.259708	0.722018	0.326744	0.567026	2.75476	6.33269	0.0832617	2.38491	4.60764	0.0192034	0.000606382	-1.29208	-0.372228	0.6079	0.827785	-0.518411	0.325968	0.807932	0.524007	0.83375
121861610	LOC121861610	lncRNA	uncharacterized LOC121861610 && - && -	8.57477	3.75207	4.83869	5.47297	4.3536	5.38865	2.38955	9.04296	8.13021	7.04318	20.2724	4.61663	15.545	2.30819	24.4037	1.02374	2.9282	13.0094	0.95557	26.6753	4.50455	4.06489	4.22164	5.9392	16.5699	22.1879	24.9179	4.04698	24.779	22.2831	8.67679	8.67419	6.06544	5.3142	8.56753	1.30264904820703e-10	8.05222715627898e-14	2.08002	-0.604075	0.0912581	0.324654	-1.05847	0.0123237	0.200276	0.814432	0.881009
121861611	LOC121861611	lncRNA	uncharacterized LOC121861611 && - && -	3.94104	3.83702	3.48982	2.26759	2.07856	4.79331	9.04796	5.17929	5.58454	3.99477	25.1754	1.29727	18.6273	2.71908	25.4445	4.00822	3.50268	20.6683	3.01066	9.00324	6.15567	5.99473	4.90548	5.75745	18.7798	11.0045	8.32019	4.83607	8.73586	8.63403	4.01152	3.73426	3.78776	1.99154	2.7463	0.000582562	4.53253927248575e-06	2.00533	-0.767236	0.0273643	0.162108	-0.422479	0.292252	0.785487	0.307582	0.116467
121862195	LOC121862195	protein_coding	nuclear pore glycoprotein p62-like%2C transcript variant X2 && sp|P22978|CG445_DROME Rhodanese domain-containing protein CG4456 OS=Drosophila melanogaster OX=7227 GN=CG4456 PE=2 SV=1 && PF00581:Rhodanese-like domain	2.81718	8.79417	10.5635	9.64224	10.4416	9.02906	3.30551	1.0364	5.31784	2.87772	0.889346	3.20073	0.683591	5.87625	0.792442	5.54688	3.31175	0.283599	3.84113	1.88201	4.41129	4.08992	3.33576	2.46362	4.59147	5.75603	8.72076	4.12797	3.08484	3.81035	9.42796	10.507	12.9416	10.3538	13.7496	0.00140882	1.53183757522549e-05	-1.95578	1.65069	1.97170894216818e-06	0.000137159	0.367882	0.141016	0.622067	0.00150427	5.97264354280842e-06
121862413	LOC121862413	protein_coding	uncharacterized LOC121862413%2C transcript variant X2 && - && PF05729:NACHT domain	1.8096	3.37829	2.35746	1.85674	1.28734	2.05259	0.825533	1.07789	5.04142	1.85356	2.44396	1.35434	3.93685	1.39038	2.7727	2.00807	1.63226	1.74072	0.58808	3.53462	1.03958	2.01539	1.04399	0.627945	5.34009	4.95948	5.45699	0.885697	5.21754	5.13428	1.03468	1.67974	1.57258	0.706126	1.58535	0.0265414	0.000980279	1.22924	0.0212667	0.964161	0.988487	0.0951815	0.820828	0.970976	0.959848	0.408784
121862797	LOC121862797	protein_coding	CLK4-associating serine/arginine rich protein-like && - && -	3.7817	3.64848	7.38549	4.78672	4.49427	3.76149	1.89967	3.63578	7.46935	3.76554	4.087	0.69753	3.49606	2.14828	4.08038	1.30445	1.93875	2.75183	0.780147	5.15793	0.965372	2.68217	1.04596	1.28782	7.0378	8.03867	3.79369	1.18476	10.5917	8.02085	4.07665	3.02485	3.92986	2.88922	4.4792	0.00631657	0.00012885	1.53314	0.199069	0.584954	0.814827	0.130037	0.768821	0.959315	0.443721	0.872596
121862913	LOC121862913	protein_coding	ras-like protein 2 && sp|P04388|RAS2_DROME Ras-like protein 2 OS=Drosophila melanogaster OX=7227 GN=Ras64B PE=1 SV=2 && PF00071:Ras family	10.7298	9.94248	9.7504	11.005	11.9945	10.0805	10.589	17.3549	8.02284	11.395	7.79761	20.5327	6.63899	15.0061	12.3251	24.6369	21.9184	10.7765	27.9846	7.41656	20.9949	15.261	18.8186	24.3982	5.4466	6.73005	5.57197	23.5564	3.97361	2.97464	10.88	10.8389	9.84408	11.1327	13.5062	0.000103193	3.88042716241892e-07	-1.18419	-0.17271	0.482853	0.749581	0.174367	0.411657	0.854531	0.0371022	0.98382
121863277	LOC121863277	protein_coding	26S proteasome regulatory subunit 4 && sp|P48601|PRS4_DROME 26S proteasome regulatory subunit 4 OS=Drosophila melanogaster OX=7227 GN=Rpt2 PE=1 SV=2 && PF16450:Proteasomal ATPase OB C-terminal domain|PF17862:AAA+ lid domain|PF00004:ATPase family associated with various cellular activities (AAA)	119.418	110.264	96.004	107.716	112.31	107.063	196.71	128.105	75.7351	124.242	73.6674	207.356	67.0794	138.122	110.67	155.019	155.36	123.402	205.289	61.7734	169.549	131.482	154.61	221.177	55.7858	57.931	55.3259	180.782	43.0743	55.5765	122.653	115.272	133.552	144.143	131.746	0.00379702	6.12463588845064e-05	-1.0497	-0.293596	0.233278	0.52845	-0.0871462	0.658074	0.932741	0.611885	0.924589
121863883	LOC121863883	protein_coding	la-related protein 6-like && sp|Q8BN59|LARP6_MOUSE La-related protein 6 OS=Mus musculus OX=10090 GN=Larp6 PE=1 SV=1 && PF05383:La domain	1.72742	3.20046	22.5464	3.10313	4.13434	4.61366	2.2249	0.982033	1.67808	1.71247	3.92253	0.077	3.56724	0	12.3206	0.782598	1.32997	8.00327	1.58246	0	0.0380596	0	0.527112	0.533108	1.52002	1.95173	0.385202	0.229298	4.8802	4.37635	1.07148	0.690854	0.23749	0.234187	0.20376	0.00718567	0.000155578	4.52138	2.15442	NA	1	1.75073	0.136928	0.616185	0.562367	0.0141304
121863792	LOC121863792	protein_coding	TATA-binding protein-associated factor 2N-like%2C transcript variant X4 && - && -	207.588	183.665	183.45	193.138	164.894	170.09	251.287	251.074	138.256	195.407	85.6044	289.169	82.4106	171.78	116.008	209.394	195.668	115.041	229.313	82.5784	262.074	200.093	255.352	252.54	90.6921	85.7622	82.4197	228.16	53.1162	47.6607	223.569	189.372	204.295	242.858	204.785	3.37510105176396e-12	1.04314667030257e-15	-1.41502	-0.249644	0.223439	0.517397	-0.287238	0.0518591	0.414792	0.680976	0.87084
121864143	LOC121864143	protein_coding	mucin-17-like%2C transcript variant X1 && sp|Q498S6|ZCHC2_RAT Zinc finger CCHC domain-containing protein 2 OS=Rattus norvegicus OX=10116 GN=Zcchc2 PE=2 SV=2 && -	6.69979	5.27489	6.27385	4.38657	4.08142	4.32349	6.68406	5.30825	10.2366	6.46421	13.0204	2.62786	15.3886	5.87523	3.35786	5.2289	4.60794	7.52897	3.44683	15.6162	4.83255	5.31003	5.22759	3.18589	13.3931	15.5351	14.2611	3.42399	18.7769	16.7103	5.49268	4.39789	4.96876	4.80107	5.11394	0.0376115	0.00164805	1.35805	-0.562913	0.0123775	0.0967895	0.0885583	0.746477	0.956016	0.973441	0.100606
121864148	LOC121864148	lncRNA	uncharacterized LOC121864148 && - && -	0.351346	0.222347	0.0907432	0.133835	0.179391	0.100094	0.674113	0.250107	0.424741	0.24292	0.757485	0.200464	1.73114	0.225092	1.33033	0.122246	0.238791	0.684392	0.0840778	0.46582	0.136243	0.164816	0.196043	0.333632	0.736491	1.00353	1.54284	0.165823	1.47235	1.31273	0.581148	0.224823	0.355516	0.293957	0.291761	0.000247798	1.41351544438175e-06	2.24728	-1.41023	0.00389054	0.044729	-0.326485	0.491707	0.88889	0.735245	0.936176
121864199	LOC121864199	lncRNA	uncharacterized LOC121864199 && - && -	9.11158	3.81524	2.85595	3.06512	2.12673	2.96661	6.90648	9.96598	14.0872	9.74075	33.1352	5.61956	31.9114	3.63746	40.3961	4.36791	3.43546	34.0886	4.74501	32.4442	8.01477	7.91596	8.06185	7.15907	57.2638	49.2452	50.2996	4.54607	51.2049	64.9182	11.9995	12.5354	13.4535	12.0359	12.2634	2.16847684932348e-38	1.1170230512149e-42	2.19941	-1.77686	1.0910417266639e-12	9.99303301480247e-10	-0.830269	1.61997329807904e-06	0.000340814	0.00201622	0.242784
121864520	LOC121864520	protein_coding	techylectin-5B-like && sp|Q9U8W7|TL5B_TACTR Techylectin-5B OS=Tachypleus tridentatus OX=6853 PE=1 SV=1 && PF00147:Fibrinogen beta and gamma chains, C-terminal globular domain	7.14889	5.82709	3.66979	5.25874	4.69622	6.38821	6.05826	8.85038	16.0014	2.81719	14.8206	10.2605	10.7331	4.79537	47.029	13.1835	14.4856	34.6454	11.2367	17.5041	7.16908	3.87748	2.53952	6.71256	24.6725	20.0033	15.8668	5.7002	25.0888	14.0548	5.46434	7.9912	9.80647	11.09	7.24046	0.00327791	4.87980558581771e-05	1.99657	-0.686892	0.090173	0.322201	0.698589	0.112421	0.569229	0.557528	0.938842
121865104	LOC121865104	protein_coding	uncharacterized LOC121865104 && - && -	162.2	40.529	77.9085	134.707	163.293	176.354	182.52	49.3638	192.347	121.842	66.9222	21.4981	69.6777	41.6212	149.322	25.1574	33.5604	156.97	24.9593	76.9079	38.4667	43.1304	38.3328	38.9208	161.334	239.384	79.4159	25.5612	189.395	97.5014	60.1564	32.5331	32.591	36.599	42.4663	0.000770913	6.67147638984323e-06	1.49201	-0.263284	0.544121	0.788739	-0.262064	0.298463	0.788538	0.204822	4.9813133875755e-05
121865171	LOC121865171	protein_coding	transmembrane 9 superfamily member 3-like && sp|Q9HD45|TM9S3_HUMAN Transmembrane 9 superfamily member 3 OS=Homo sapiens OX=9606 GN=TM9SF3 PE=1 SV=2 && PF02990:Endomembrane protein 70	12.0305	18.8873	15.2864	18.5601	19.5468	14.3689	12.1032	15.69	8.32623	12.672	8.12226	19.6669	7.03246	14.4128	10.9829	20.4198	12.2303	5.74159	22.8455	7.67645	19.299	15.7063	13.0814	19.4593	8.11996	6.71998	8.14321	24.897	6.26928	9.1481	16.5902	14.3531	15.343	14.7233	16.7865	0.000144766	6.11486611086648e-07	-1.16332	0.479533	0.0329937	0.181317	0.113105	0.63891	0.926497	0.295368	0.186361
121865673	LOC121865673	protein_coding	cell division control protein 45 homolog && sp|O75419|CDC45_HUMAN Cell division control protein 45 homolog OS=Homo sapiens OX=9606 GN=CDC45 PE=1 SV=1 && PF02724:CDC45-like protein	12.2795	4.75581	4.93706	9.12617	5.743	7.00237	10.2045	8.71216	5.26055	9.29138	6.02643	17.6027	6.14843	11.0518	4.9344	9.51018	8.9765	2.16325	11.1292	6.4905	11.7064	10.6285	9.9588	10.8159	2.04217	1.65197	4.97121	9.97359	2.88132	1.86935	5.45226	7.66828	10.3379	9.17772	5.78989	0.00864404	0.000202153	-1.24818	-0.560313	0.0550563	0.243	-0.264413	0.182271	0.686663	7.88353546995625e-05	0.696681
121866147	LOC121866147	rRNA	large subunit ribosomal RNA && - && -	0.891536	1.12957	0.773982	0.968571	0.726794	0.747025	0.968941	0.400974	0.784934	0.440798	0.279174	0.187013	0.455994	0.239987	0.808993	0.111509	0.133661	0.529693	0.135956	0.386279	0.0492997	0.0630799	0.146311	0.185917	0.196892	0.176969	0.0671681	0.107256	0.246932	0.0985879	0.381676	0.433458	0.353772	0.303348	0.448691	0.00760987	0.000170519	1.92881	0.315757	0.351009	0.647254	0.185788	0.738836	0.954207	0.00165917	0.109245
121866462	LOC121866462	protein_coding	techylectin-5A-like && sp|P12804|FGL2_MOUSE Fibroleukin OS=Mus musculus OX=10090 GN=Fgl2 PE=1 SV=1 && PF00147:Fibrinogen beta and gamma chains, C-terminal globular domain	0.772924	0.185359	0.1597	0.342602	0.180408	0.0770691	1.18638	0.391261	1.22805	0.95563	0.58015	0.33075	0.82439	0.325404	1.82099	0.215143	0.288924	1.23793	0	1.02476	0.599439	0.278907	0.388146	0.0704597	0.396587	1.0731	0.823066	0.0802544	1.09181	0.468598	0.153416	0.44513	0.285636	0.287411	0.455126	0.0292113	0.00112161	1.68283	-2.27178	5.21193126981256e-07	4.61970456342822e-05	-0.884655	0.286134	0.779928	0.964064	0.00791324
121866854	LOC121866854	rRNA	large subunit ribosomal RNA && - && -	4.08386	6.26742	3.94181	4.58275	4.7384	4.5286	2.54695	3.8707	4.74155	3.63021	1.01819	0.639054	0.978873	1.11972	3.02665	0.629524	0.439175	1.06291	0.855633	2.98518	0.279425	0.236281	0.348535	0.510517	1.45561	1.22109	0.993134	0.821396	1.47666	0.716704	2.74759	2.52226	2.74427	2.3601	2.38053	0.00113742	1.10150705761465e-05	2.15486	0.321299	0.168313	0.445552	0.935105	0.0139677	0.216033	0.00971962	0.0630159
121867527	LOC121867527	protein_coding	uncharacterized LOC121867527 && - && PF05729:NACHT domain	1.74409	0.558853	2.00381	0.947993	0.692432	0.927701	1.34919	0.611164	0.915047	2.72957	5.53536	0.598324	3.74961	1.13151	3.8081	0.43528	1.98811	8.02746	0.97737	5.46376	2.03905	2.2306	1.40123	1.89514	12.6401	10.4404	3.72028	0.468881	6.341	7.50158	2.6	1.30674	3.7685	1.66923	1.94996	0.00132345	1.37029026934812e-05	1.67393	-0.542768	0.250266	0.548162	-0.710423	0.155576	0.644715	0.400321	0.336036
121867565	LOC121867565	protein_coding	monocarboxylate transporter 12-B-like && sp|Q503M4|MT12B_DANRE Monocarboxylate transporter 12-B OS=Danio rerio OX=7955 GN=slc16a12b PE=2 SV=1 && PF07690:Major Facilitator Superfamily	7.45292	2.38585	7.28708	6.20847	11.6878	6.62042	6.14943	2.07959	1.09643	7.32525	1.37208	5.86174	2.1001	4.85056	4.02828	4.7421	3.58797	1.92673	3.40599	1.93965	4.96271	2.58477	4.53398	5.47301	1.69701	2.79941	3.43184	3.6543	1.26723	0.74432	11.2866	8.01469	8.45218	12.6764	18.7701	0.0435539	0.00212912	-1.07223	0.495188	0.342847	0.639334	-0.21416	0.395037	0.846534	0.507433	0.044852
121867741	LOC121867741	protein_coding	heat shock protein HSP 90-alpha-like && sp|P30946|HS90A_RABIT Heat shock protein HSP 90-alpha OS=Oryctolagus cuniculus OX=9986 GN=HSP90AA1 PE=1 SV=2 && PF00183:Hsp90 protein|PF02518:Histidine kinase-, DNA gyrase B-, and HSP90-like ATPase	69.7934	182.368	125.757	103.214	125.23	85.5345	132.332	81.22	30.0518	105.844	23.4273	21.7319	43.0158	23.1224	23.8103	15.1232	23.2136	37.0172	29.2131	29.814	13.2794	16.2561	14.0526	11.1955	27.1267	33.4433	38.1483	9.37021	76.8321	45.5311	220.476	285.682	102.264	111.117	218.375	0.00637235	0.000131301	1.01147	0.546974	0.131944	0.394174	0.390709	0.229588	0.729273	0.892964	0.0294844
121867983	LOC121867983	protein_coding	protein MIX23-like%2C transcript variant X1 && sp|B3DL65|MIX23_XENTR Protein MIX23 OS=Xenopus tropicalis OX=8364 GN=mix23 PE=2 SV=1 && PF09774:Caffeine-induced death protein 2	29.3035	38.0691	43.9951	42.3026	52.4744	45.1185	57.4878	27.2809	14.7924	29.8359	15.3403	30.843	11.5591	29.9352	14.707	38.2635	35.8792	24.0797	52.6414	13.5414	30.233	27.4954	27.562	46.3383	13.2639	16.6174	15.8178	47.9752	15.458	14.2862	41.4038	34.2667	28.8507	38.1301	33.1673	0.00260131	3.61795025780806e-05	-1.06704	0.468298	0.139985	0.406237	0.327582	0.153947	0.642494	0.173472	0.751293
121868378	LOC121868378	protein_coding	upstream activation factor subunit spp27-like && sp|Q05024|TRI1_YEAST Protein TRI1 OS=Saccharomyces cerevisiae (strain ATCC 204508 / S288c) OX=559292 GN=TRI1 PE=1 SV=1 && PF08766:DEK C terminal domain|PF02201:SWIB/MDM2 domain	455.541	349.874	320.427	366.257	316.872	323.284	557.328	665.51	223.581	413.138	356.998	759.434	270.11	378.996	449.533	751.233	652.228	511.331	843.387	205.911	782.334	541.284	617.414	883.705	104.185	118.037	149.888	747.665	71.0632	94.5776	455.172	370.898	357.835	417.903	382.534	0.0096332	0.000233225	-1.03106	-0.497418	0.0770175	0.295774	-0.0917769	0.711169	0.946355	0.160585	0.731043
121868519	LOC121868519	protein_coding	uncharacterized LOC121868519%2C transcript variant X1 && sp|P0DPW4|TX11A_ETHRU U-scoloptoxin(01)-Er1a OS=Ethmostigmus rubripes OX=62613 PE=3 SV=1 && PF01607:Chitin binding Peritrophin-A domain	7.12563	8.6647	4.42354	5.09177	1.36124	3.18196	1.28599	2.19178	22.3981	5.88805	8.30895	6.81634	12.8504	5.64166	12.8478	4.42727	2.11397	10.71	3.38329	14.2459	4.34605	6.85668	3.39216	3.39393	46.9228	40.1982	44.0175	1.36123	26.4683	22.8839	1.19733	1.35703	3.28415	2.83892	1.11001	0.00321068	4.71356619113178e-05	1.22722	-0.798612	0.226422	0.520627	-0.557386	0.182573	0.686663	0.0200806	0.0285019
121868524	LOC121868524	protein_coding	chitooligosaccharidolytic beta-N-acetylglucosaminidase-like%2C transcript variant X1 && sp|P49010|HEXC_BOMMO Chitooligosaccharidolytic beta-N-acetylglucosaminidase OS=Bombyx mori OX=7091 PE=1 SV=1 && PF14845:beta-acetyl hexosaminidase like|PF00728:Glycosyl hydrolase family 20, catalytic domain	126.242	27.7651	41.2971	67.5849	47.9271	45.1061	51.3297	799.619	69.3148	147.964	34.9382	73.6717	20.1162	75.8249	20.0212	75.9451	12.9017	14.5468	73.8339	23.7359	34.4957	48.7226	38.2781	32.5308	2.44621	8.91551	10.7623	8.81379	6.34347	22.5351	33.0877	100.616	36.4882	22.8304	51.556	0.0412281	0.00194959	-1.02188	-2.44653	0.000100904	0.0030468	0.118068	0.832505	0.974171	0.539752	0.0108856
121868523	LOC121868523	protein_coding	chitooligosaccharidolytic beta-N-acetylglucosaminidase-like && sp|P49010|HEXC_BOMMO Chitooligosaccharidolytic beta-N-acetylglucosaminidase OS=Bombyx mori OX=7091 PE=1 SV=1 && PF14845:beta-acetyl hexosaminidase like|PF00728:Glycosyl hydrolase family 20, catalytic domain	102.822	21.1645	31.4665	48.8873	24.0833	36.8121	56.7313	963.588	62.2782	132.045	35.4848	96.5915	27.289	67.1232	34.9408	124.06	28.5924	39.1505	120.374	17.6025	74.3537	63.9755	59.5841	65.8003	0.779975	2.28482	3.80293	23.0396	1.22844	2.02313	15.8614	58.083	19.3339	15.3785	23.1094	0.000184999	9.2437334680111e-07	-1.25185	-3.09487	NA	1	0.00911818	0.983862	0.99879	0.589106	1
121868563	LOC121868563	protein_coding	tRNA 2'-phosphotransferase 1-like && sp|Q5EAR5|TRPT1_DANRE tRNA 2'-phosphotransferase 1 OS=Danio rerio OX=7955 GN=trpt1 PE=2 SV=2 && PF01885:RNA 2'-phosphotransferase, Tpt1 / KptA family	67.5339	56.7808	58.5438	68.242	78.5388	73.809	88.4227	75.5141	63.7044	71.3473	46.3344	125.219	60.621	100.147	46.9323	114.53	117.905	49.7473	108.089	60.1103	126.406	97.4248	112.778	131.717	28.4	31.16	39.7888	107.672	26.9963	34.1787	65.9146	80.2112	84.2294	74.3619	74.1639	5.37517980988424e-10	4.1532837350365e-13	-1.19218	-0.147891	0.409044	0.695675	-0.116845	0.375031	0.836042	0.95022	0.746513
121868585	LOC121868585	lncRNA	uncharacterized LOC121868585%2C transcript variant X2 && sp|Q761V0|SC6A5_MOUSE Sodium- and chloride-dependent glycine transporter 2 OS=Mus musculus OX=10090 GN=Slc6a5 PE=1 SV=1 && -	0.850907	0.323905	0.463453	0.827862	0.398993	0.678182	2.33229	1.00954	2.9157	0.922848	1.89276	0.332332	1.24485	0.42647	1.76862	0.305461	0.499143	1.40317	0.50906	1.96978	0.471371	0.307047	0.706527	0.230859	2.77629	1.37709	1.39008	0.77451	1.46906	2.12806	1.34043	0.842662	0.962616	0.539904	0.321183	1.49810857252043e-05	3.93568934211826e-08	1.98951	-1.58707	0.00044568	0.00937506	0.294004	0.478652	0.88571	0.579288	0.180098
121869028	LOC121869028	protein_coding	1-acylglycerol-3-phosphate O-acyltransferase Pnpla3-like%2C transcript variant X2 && sp|P0C548|PLPL2_RAT Patatin-like phospholipase domain-containing protein 2 OS=Rattus norvegicus OX=10116 GN=Pnpla2 PE=1 SV=1 && PF01734:Patatin-like phospholipase	4.67619	3.53475	4.61811	5.32342	5.90258	6.7208	2.74593	1.67214	4.12654	3.39368	1.75518	0.838759	1.43647	1.29418	3.01872	0.779411	1.23701	2.19691	2.11911	1.80672	0.740325	1.17208	0.556605	1.39328	3.01365	4.88982	2.12874	1.06385	5.20787	5.11259	1.3061	1.61259	0.923918	1.28417	0.940666	0.0260056	0.00093668	1.09097	0.636393	0.0374143	0.196139	0.462262	0.194567	0.698739	0.216601	0.000261449
121869059	LOC121869059	protein_coding	cell surface glycoprotein 1-like%2C transcript variant X2 && - && PF13857:Ankyrin repeats (many copies)|PF12796:Ankyrin repeats (3 copies)	1.14339	0.886306	1.22725	0.647912	0.894645	0.932795	0.472732	0.476845	1.14887	0.913132	1.0126	0.0593065	0.831491	0.342477	0.721553	0.289329	0.194275	0.202475	0.012437	1.67211	0.234513	0.375079	0.144996	0.126341	3.20003	2.97643	1.14111	0.255101	3.54345	2.44744	1.89811	1.18061	0.658506	0.592657	1.44384	0.0152669	0.000428602	2.23272	0.119027	0.743054	0.895235	0.202067	0.784906	0.962619	0.0904153	0.467438
121869101	LOC121869101	protein_coding	circadian locomoter output cycles protein kaput-like && sp|O61735|CLOCK_DROME Circadian locomoter output cycles protein kaput OS=Drosophila melanogaster OX=7227 GN=Clk PE=1 SV=3 && PF14598:PAS domain|PF00010:Helix-loop-helix DNA-binding domain|PF00989:PAS fold	2.48958	3.50115	3.83948	3.39375	3.18985	3.65884	1.21686	3.00058	2.42652	2.10005	2.25089	0.676407	1.87072	2.26647	2.32754	0.947186	1.07431	0.79827	1.59185	2.6662	0.622235	0.751006	1.11167	1.0607	3.51125	4.13384	2.55955	0.739809	6.2767	4.82873	2.25723	2.44438	1.35605	1.9266	2.22747	0.0260525	0.000941765	1.21712	0.607873	0.0190472	0.128277	0.642045	0.072048	0.475855	0.536796	0.863048
121869166	LOC121869166	protein_coding	uncharacterized LOC121869166 && sp|Q91W63|NRK1_MOUSE Nicotinamide riboside kinase 1 OS=Mus musculus OX=10090 GN=Nmrk1 PE=1 SV=1 && -	1.38277	0.67218	0.772178	1.553	0.245335	0.532345	1.1154	0.975464	0.430277	1.09436	1.6413	0.266539	1.38646	0.410447	1.41506	1.17028	0.412749	1.90083	0.491878	1.05704	0.447933	0.431539	0.234594	0.596198	2.9465	3.89145	3.03603	0.388043	2.49875	2.2394	1.58249	0.657639	0.854965	1.04226	0.507833	9.58482297250524e-05	3.50549853730939e-07	1.87797	-0.438428	0.395068	0.68382	0.543808	0.280043	0.773932	0.535122	0.947164
121869170	LOC121869170	protein_coding	zinc finger RNA-binding protein-like%2C transcript variant X1 && sp|Q5REX3|ZFR_PONAB Zinc finger RNA-binding protein OS=Pongo abelii OX=9601 GN=ZFR PE=2 SV=1 && PF12874:Zinc-finger of C2H2 type|PF07528:DZF domain	61.0297	72.0034	85.1652	69.8339	79.2252	74.6922	65.0997	68.8455	42.9378	64.9641	33.9941	68.2776	26.8099	52.1422	28.9374	60.8722	55.6739	31.3981	51.333	26.986	71.9507	72.2451	68.1868	66.2979	36.9187	34.8156	37.7819	58.861	30.2584	25.849	81.9144	71.772	62.5813	72.4668	71.4247	1.89646575698026e-23	3.90762016582755e-27	-1.25296	0.303794	0.098643	0.337805	-0.318881	0.000961748	0.0409174	0.17384	0.286505
121869197	LOC121869197	protein_coding	merozoite surface protein 1-like%2C transcript variant X1 && - && -	62.6618	27.699	38.5091	25.3494	13.6787	46.1029	47.5153	76.8754	22.4846	30.3504	11.928	0.691802	0.22491	1.30206	16.9357	6.29996	90.2632	7.97778	1.35405	1.48609	0.227963	1.35341	2.52577	0.540374	19.2203	8.51041	16.257	1.06821	1.76601	4.01168	28.8371	70.3453	58.8906	46.1686	19.576	0.0386636	0.0017367	2.81575	-0.703085	0.0818362	0.305295	4.26998	NA	1	0.964663	0.944554
121869333	LOC121869333	protein_coding	F-box only protein 33-like && - && -	0.0391313	0.182472	0.433139	0.406526	0.171255	0.222961	0	0.0619018	0.450531	0.0318298	0.156232	0.055817	0.408296	0.17907	1.23472	0.0226921	0.0997332	0.169388	0	0.242111	0.0827678	0.0564816	0	0	0.440742	0.650807	0.601421	0.0738743	0.626456	0.248275	0.0258903	0.0312998	0.206587	0	0.0590819	0.0238624	0.00082904	3.46004	1.27505	0.181202	0.462745	0.898083	0.517216	1	0.745969	0.745661
121869519	LOC121869519	protein_coding	TWiK family of potassium channels protein 18-like && sp|A8X8I4|TWK12_CAEBR TWiK family of potassium channels protein 12 OS=Caenorhabditis briggsae OX=6238 GN=twk-12 PE=3 SV=2 && PF07885:Ion channel	8.52449	15.347	6.89842	8.58155	8.7604	8.39604	6.21526	6.89284	7.8808	6.62458	8.95768	6.78031	9.71739	6.90274	7.59932	4.83305	8.50741	9.53365	4.83441	14.8171	3.59714	5.69466	4.75205	2.11847	17.6678	8.79929	7.75796	3.63439	14.384	5.49562	4.38203	4.76531	6.8035	5.49907	4.95207	0.0319874	0.00127535	1.12364	0.383092	0.139691	0.405921	0.327448	0.359672	0.828306	0.000223577	0.147437
121870654	LOC121870654	protein_coding	protein odd-skipped-related 2-like%2C transcript variant X1 && - && -	17.3147	13.5812	10.6894	13.0053	8.60935	10.0392	10.8137	23.7253	16.1726	17.5752	29.2874	97.1212	39.7512	54.0133	17.493	56.5109	51.381	27.1299	96.2622	22.5897	53.9886	29.2862	44.7001	63.2475	7.32464	7.01844	9.23639	24.4237	3.53667	3.9885	11.0686	14.5907	23.0456	18.6806	20.1039	0.0398939	0.00184309	-1.10395	-0.652276	0.0123599	0.0966891	-0.0259819	0.947319	0.995775	0.640794	0.913023
121870815	LOC121870815	rRNA	large subunit ribosomal RNA && - && -	0.571006	1.02586	0.829949	0.743004	0.883472	1.02287	0.959081	0.383207	0.956242	0.548909	0.179616	0.0863846	0.330993	0.142527	0.764363	0.0702383	0.191102	0.131076	0.0724622	0.474112	0.073197	0.0999008	0.0603424	0.170881	0.249025	0.237728	0.303929	0.13883	0.195535	0.207368	0.446482	0.58129	0.730793	0.289538	0.444125	0.0391125	0.00177903	1.9184	0.401188	0.21535	0.50729	0.308714	0.587643	0.913737	5.89566118776513e-05	0.531133
121871781	LOC121871781	protein_coding	C-reactive protein 1.4-like%2C transcript variant X3 && - && PF00354:Pentaxin family	6.60168	22.3144	23.1849	32.6406	16.0064	15.7164	9.03501	2.94924	3.80036	4.42517	4.29526	20.5335	6.20079	22.6576	6.172	14.8169	11.2171	7.14419	25.4889	6.26731	15.9028	16.1901	14.4956	10.866	15.3378	15.0283	16.1388	17.3675	7.65596	9.91115	41.4945	21.4641	35.1751	18.2597	39.3161	1.35977230400864e-06	2.59164349911501e-09	-1.40277	2.02382	2.62753559860702e-09	6.69788659265172e-07	0.226423	0.401471	0.849772	0.975884	4.86754698528812e-10
121871919	LOC121871919	lncRNA	uncharacterized LOC121871919 && - && -	0.2329	0.426653	0.902277	0.201629	0	0.953789	0	0.644743	0.335181	0.142082	1.48777	0	2.16007	0	0	0.0337644	0.148397	0.189029	0	2.36733	0.0821022	0	0	0	2.36816	0.336821	1.56604	0.0274801	2.19324	1.92918	0.346708	0.279433	0.512313	0.324763	0.0879101	0.00510311	9.34505322687096e-05	6.17669	0.794495	0.443206	0.722313	1.2876	0.611951	1	0.21341	0.917575
121872143	LOC121872143	protein_coding	collagen alpha-1(XII) chain-like && sp|O88488|PTPRQ_RAT Phosphatidylinositol phosphatase PTPRQ OS=Rattus norvegicus OX=10116 GN=Ptprq PE=1 SV=1 && PF00041:Fibronectin type III domain	2.71193	0.137555	2.63102	1.61128	2.68097	4.25518	0.80216	1.81835	2.37741	1.814	1.70381	1.14871	1.43636	0.214185	12.7704	0.239488	0.421026	6.68894	1.56478	0.316358	0.417347	0.457007	0.76812	1.57911	2.96319	5.22604	0.158682	1.49434	4.14839	0.553163	0.765076	0.0440443	0.145352	1.10057	0.0207846	0.0482114	0.00249588	2.34724	0.225314	0.709752	0.879759	-0.15814	0.800736	0.965965	0.222707	0.0483537
121872213	LOC121872213	protein_coding	uncharacterized LOC121872213 && - && PF10545:Alcohol dehydrogenase transcription factor Myb/SANT-like|PF02944:BESS motif	0	0.0512239	0	0.319539	0	0	0	0.243281	0.354127	0	1.59643	0.383892	0.936045	0.211129	0.889643	0.267547	0.195981	2.08036	0.322021	0.271864	0.0542144	0.0554947	0	0.350488	1.63594	0.500429	1.13962	0	0.506891	0.704706	0.457883	0.246023	0.135318	0.33359	0.174149	0.0458208	0.00229423	2.7468	-0.746109	0.73821	1	0.240923	0.841854	1	0.0813278	0.532374
121872359	LOC121872359	protein_coding	pinopsin-like%2C transcript variant X1 && - && PF00001:7 transmembrane receptor (rhodopsin family)	2.17746	5.37406	2.7658	2.0767	2.26521	2.38981	2.73955	4.20684	2.46588	1.88731	1.51068	11.4054	1.71742	6.10929	1.83967	4.0572	4.30629	3.43803	5.87274	3.78612	3.29692	5.79637	7.61848	8.02667	2.63567	3.61368	6.03487	3.21783	3.22708	2.99456	7.841	4.65399	10.7731	5.4864	8.91967	0.00596231	0.000117938	-1.58059	0.105007	0.774835	0.909269	-0.617258	0.06862	0.466621	0.179021	0.000162221
121872564	LOC121872564	protein_coding	uncharacterized LOC121872564%2C transcript variant X1 && - && PF09995:Uncharacterized protein conserved in bacteria (DUF2236)	2.01725	3.02122	3.07981	3.17964	3.55163	4.17147	2.86697	3.13607	3.76408	1.92375	1.99958	0.674702	1.60481	2.78846	7.37472	0.782551	1.6074	1.8518	0.823974	1.99204	1.62823	1.20483	0.44635	0.28535	5.86731	7.67567	6.68184	0.610637	10.101	5.19796	2.6233	3.77232	2.50941	3.61261	3.87541	0.0469129	0.0023634	1.77488	0.287208	0.256935	0.554751	0.635128	0.253894	0.751539	2.34599097446112e-22	0.481438
121872713	LOC121872713	protein_coding	bifunctional purine biosynthesis protein ATIC-like && sp|P31335|PUR9_CHICK Bifunctional purine biosynthesis protein ATIC OS=Gallus gallus OX=9031 GN=ATIC PE=1 SV=1 && PF01808:AICARFT/IMPCHase bienzyme|PF02142:MGS-like domain	21.0573	16.5111	20.2029	21.839	18.5192	12.7972	15.9982	39.321	5.1922	21.0564	18.5439	43.56	20.7279	12.5448	25.5089	34.8416	40.7867	25.7082	44.6759	9.16481	42.4359	24.0895	39.9987	48.9606	3.68845	5.28951	4.28812	64.0877	1.10352	1.57708	30.7774	28.5166	21.6837	36.7299	28.6298	0.0273338	0.0010194	-1.03149	-0.235565	0.58029	0.812337	-0.0215472	0.954229	0.99624	8.50355635382912e-10	0.431571
121873050	LOC121873050	protein_coding	leucine-rich repeat extensin-like protein 3 && - && -	2.50873	4.12883	4.73702	3.3217	2.36807	1.99698	2.20221	2.21772	2.88837	1.02031	2.17998	5.4203	1.32591	5.53753	2.63862	6.1615	4.32531	2.07609	3.04586	3.32611	7.33515	5.53809	6.12417	4.70843	1.20043	1.17381	1.49855	10.0294	0.972791	0.520163	2.44094	1.88861	4.02525	3.24674	3.45355	0.00108595	1.02928278376932e-05	-1.36635	0.588415	0.130139	0.391198	-0.00800375	0.98045	0.99879	0.0291789	0.354528
121872848	LOC121872848	protein_coding	mucin-2-like && - && -	10.7499	7.67363	11.5649	12.1944	1.66724	7.15661	8.25013	5.81758	1.61548	11.0543	3.40641	0	0.0196779	0.207127	3.8442	0.288723	13.0068	2.66953	0.115084	0.270045	0.0398901	0.0244993	0.023677	0	3.01632	1.27645	2.46585	0.0160217	0.564771	0.24729	3.7209	6.3176	5.65528	3.93421	2.49438	1.30597705767124e-06	2.42183969897309e-09	6.81343	0.07224	0.890625	0.959264	7.30474	NA	1	0.56616	0.303724
121873321	LOC121873321	protein_coding	sterol O-acyltransferase 1-like%2C transcript variant X2 && sp|Q61263|SOAT1_MOUSE Sterol O-acyltransferase 1 OS=Mus musculus OX=10090 GN=Soat1 PE=1 SV=2 && PF03062:MBOAT, membrane-bound O-acyltransferase family|PF13843:Transposase IS4	1.36006	1.81725	1.8042	1.39388	1.33036	0.951867	0.502793	0.50367	1.3758	1.30452	1.58821	0.229884	1.24865	0.539637	1.68681	0.501481	0.540993	2.61185	0.874806	0.70877	0.315939	0.397157	0.70734	0.794304	1.43643	1.71111	1.03998	0.697556	0.910614	1.2359	0.759412	0.647689	0.387371	0.560306	0.344223	0.00871654	0.000205195	1.64449	0.508065	0.161195	0.436622	0.363708	0.33833	0.815417	0.0105125	0.126112
121873446	LOC121873446	lncRNA	uncharacterized LOC121873446%2C transcript variant X4 && - && -	3.85391	4.55916	3.77551	4.78608	2.47179	2.12962	1.79429	2.73292	3.5191	3.5672	9.12595	0.805628	5.54644	1.21628	6.21996	2.38899	2.54027	2.30103	1.27207	8.92709	0.983804	4.0761	1.71475	2.57435	3.49254	6.63061	5.61682	1.85027	5.50647	6.65162	2.59381	2.17909	1.57857	2.96498	3.46117	0.043224	0.00209518	1.65017	0.160485	0.643661	0.846425	-0.133903	0.78704	0.963195	0.125236	0.694103
121873639	LOC121873639	protein_coding	coiled-coil domain-containing protein 22 homolog && sp|A7RNG8|CCD22_NEMVE Coiled-coil domain-containing protein 22 homolog OS=Nematostella vectensis OX=45351 GN=v1g180167 PE=3 SV=1 && PF05667:Protein of unknown function (DUF812)	1.37535	0.696306	0.263875	1.29546	0.581848	0.470186	0.899157	0.78324	0.633393	0.917353	2.46001	0.706249	0.71752	1.007	2.34343	1.85034	1.37876	3.98884	0.87218	0.972514	0.795139	0.655103	0.709858	0.856742	1.23926	2.36696	1.94773	1.05157	1.58012	2.34636	0.83717	0.814071	0.580873	1.34675	1.01751	0.0398939	0.0018454	1.45175	-0.503715	0.268964	0.568691	0.725287	0.0155187	0.227926	0.82783	0.954587
121873649	LOC121873649	pseudogene	- && sp|Q03274|PO22_POPJA Retrovirus-related Pol polyprotein from type-1 retrotransposable element R2 (Fragment) OS=Popillia japonica OX=7064 PE=4 SV=1 && PF00078:Reverse transcriptase (RNA-dependent DNA polymerase)	3.2534	4.66051	2.78862	4.61321	3.75456	3.57575	2.44715	2.19338	3.13014	3.25817	1.12163	0.374872	0.735442	0.945531	2.17321	0.367866	0.800701	0.843411	0.910833	1.594	0.217239	0.418576	0.606792	0.495676	1.76356	0.747047	1.04959	0.735665	1.33986	0.919963	1.66686	2.24709	2.56759	2.0219	3.11966	0.00466674	8.0771808576214e-05	1.59131	0.418399	0.0576525	0.250161	0.827437	0.0193472	0.257948	0.0197839	0.518208
121873669	LOC121873669	protein_coding	C-type lectin domain family 4 member M-like%2C transcript variant X3 && - && PF00059:Lectin C-type domain	4.55096	0.475106	3.25801	4.37506	5.02877	4.45073	2.22034	1.5043	5.12235	5.05543	3.55259	1.59865	3.8783	0.372999	10.6448	1.59526	2.25054	13.4149	3.02741	1.08067	1.67614	0.980415	0.805384	1.6512	5.75911	16.0611	1.17445	2.77302	10.3304	4.57295	4.71878	2.25472	1.13555	1.59966	1.48705	0.0063208	0.000129899	2.23248	-0.0831599	0.876712	0.95326	0.57792	0.237469	0.738133	0.204325	0.364924
121873723	LOC121873723	protein_coding	hypoxia-inducible factor 1-alpha-like && sp|Q9YIB9|HIF1A_CHICK Hypoxia-inducible factor 1-alpha OS=Gallus gallus OX=9031 GN=HIF1A PE=2 SV=2 && PF00989:PAS fold	6.44058	12.2297	10.0383	8.00415	8.86872	6.98786	2.39532	8.04595	13.0979	8.9109	7.64212	1.84596	6.87362	3.25028	3.41868	1.60564	1.94321	9.11942	1.58446	11.3322	1.7824	4.12683	3.98833	3.338	18.0788	13.1882	10.1102	1.70452	15.7581	15.1062	5.17722	5.97008	7.20289	6.11787	7.72485	0.0270916	0.00100758	1.32768	0.21335	0.580342	0.812337	-0.59476	0.105911	0.556476	0.060167	0.746595
121874424	LOC121874424	lncRNA	uncharacterized LOC121874424 && - && -	0.959834	0.511516	0.602041	0.39886	0.175027	0.649434	1.50056	1.06285	0.331526	0.741701	2.56754	0.30805	3.08793	0.219616	0.908578	0.723584	0.407718	2.12936	0.315824	1.48466	0.642888	0.450258	0.435147	0.0729153	0.750748	0.902277	1.44886	0.0453007	1.5366	1.25179	0.539793	0.767738	0.211136	0.386656	0.253609	0.00113804	1.10796673939142e-05	2.38934	-0.997229	0.059985	0.256489	-0.158733	0.834408	0.974863	0.992982	0.180909
121874854	LOC121874854	protein_coding	fibroin heavy chain-like && sp|P0DPW5|TX11A_CORWE U-scoloptoxin(01)-Cw1a OS=Cormocephalus westwoodi OX=1096223 PE=3 SV=1 && PF01607:Chitin binding Peritrophin-A domain	0.221006	0.889005	0.583344	0.306131	0.272805	0.448	0.229535	1.08917	0.322957	0.539305	1.23532	3.18881	1.60137	0.303406	1.85959	1.92241	1.45874	0.791093	2.09515	0.180316	5.06411	3.14703	2.19361	4.13915	0.601032	1.09409	0.340604	3.45818	0.728433	0.35954	0.331814	0.462335	0.201939	0.179112	0.314432	0.0270583	0.00100449	-1.67632	-0.00229524	0.996495	0.998858	-0.951994	0.0502758	0.408525	0.0271153	0.408025
121874992	LOC121874992	protein_coding	D-beta-hydroxybutyrate dehydrogenase%2C mitochondrial-like%2C transcript variant X1 && sp|Q02338|BDH_HUMAN D-beta-hydroxybutyrate dehydrogenase, mitochondrial OS=Homo sapiens OX=9606 GN=BDH1 PE=1 SV=3 && PF00106:short chain dehydrogenase	8.3254	3.40543	2.5059	2.80715	3.32927	4.83725	4.56685	3.37913	15.9755	8.22734	6.8811	1.35421	12.1284	5.14659	29.8795	3.51502	2.48173	43.5067	3.16756	10.8443	3.5785	3.63665	6.23968	6.01939	31.8509	32.5034	6.51403	3.32611	19.3596	9.44717	7.2236	2.59943	2.31329	4.3676	1.54368	0.0031734	4.57663202256342e-05	2.26391	-1.27585	0.00157955	0.0236744	-0.24929	0.530421	0.902312	0.834997	0.113272
121875114	LOC121875114	protein_coding	mitochondrial amidoxime reducing component 2-like && sp|Q922Q1|MARC2_MOUSE Mitochondrial amidoxime reducing component 2 OS=Mus musculus OX=10090 GN=Mtarc2 PE=1 SV=1 && PF03473:MOSC domain|PF03476:MOSC N-terminal beta barrel domain	8.05469	1.28775	6.18149	9.39676	6.9457	8.1334	13.2283	2.43508	3.91552	5.96938	4.17344	0.0765948	1.26583	1.80201	23.2314	1.99291	2.18974	17.7431	2.74134	1.04417	0.58051	1.44679	1.64792	2.82828	3.22564	7.40342	3.91035	3.59877	9.67531	3.96215	3.78964	2.11892	0.913462	3.23917	2.08093	0.043224	0.00209456	2.80215	-0.0788398	0.878516	0.954146	0.895934	0.159467	0.650922	0.329325	0.028966
121875089	LOC121875089	protein_coding	polyglutamine-repeat protein pqn-41-like && - && -	20.6374	8.55311	23.0169	27.888	33.8816	24.2739	3.15279	19.9387	8.28135	18.099	3.5964	2.73277	3.54598	2.27639	5.86839	1.20845	2.11307	8.00217	2.81515	2.31726	1.8958	1.21286	1.78167	1.53201	1.2619	2.33324	3.68989	1.90361	1.70922	3.50682	5.87088	6.07593	2.77998	7.4157	11.7735	0.0290022	0.00110852	1.30733	0.710619	0.148678	0.419014	0.166771	0.628118	0.92253	3.90738618405584e-10	0.176734
121875218	LOC121875218	protein_coding	keratin%2C type I cytoskeletal 9-like && - && -	21.7677	7.76535	30.6336	54.1252	78.9535	36.683	2.70487	1.03491	1.23255	6.19228	2.08959	23.1599	1.65482	30.4823	11.0095	9.17409	20.6151	8.49579	9.39339	1.78732	40.3387	10.4731	8.54525	41.2049	4.76354	6.10689	5.87625	17.3472	2.91241	3.35418	9.60138	7.32604	12.0361	6.26608	19.9349	0.013558	0.000369067	-2.35307	2.64891	0.000357047	0.00800061	-0.516122	0.311436	0.796426	0.179313	0.521075
121875374	LOC121875374	lncRNA	uncharacterized LOC121875374%2C transcript variant X3 && - && -	1.98527	0.737717	0.986618	1.15984	0.994929	0.557886	1.99618	1.89071	1.99027	2.12016	4.17339	0.982459	4.45444	1.23603	4.26135	0.485561	0.917882	2.84994	0.525173	3.11556	0.904569	1.12086	1.28105	2.08267	2.67886	3.20315	1.68277	1.15369	3.39571	3.24655	1.40286	0.540119	1.23584	1.12156	1.85555	3.95393619137891e-05	1.28315036345166e-07	1.54349	-1.19602	1.01678550561575e-06	8.01110357865427e-05	-0.571114	0.119019	0.585624	0.0233978	0.138581
121875901	LOC121875901	protein_coding	RNA-binding protein cabeza-like%2C transcript variant X3 && sp|P32770|NRP1_YEAST Asparagine-rich protein OS=Saccharomyces cerevisiae (strain ATCC 204508 / S288c) OX=559292 GN=NRP1 PE=1 SV=2 && PF00641:Zn-finger in Ran binding protein and others	296.338	261.722	283.818	331.828	319.566	292.28	232.092	353.664	179.284	291.121	115.285	304.475	122.743	218.374	166.513	253.191	223.429	136.425	305.682	99.9514	285.48	239.162	270.309	307.026	148.36	154.005	126.656	320.065	103.724	74.3722	351.895	313.381	268.74	362.059	357.824	1.84640514918516e-08	1.61690040365465e-11	-1.16199	0.108018	0.632546	0.84126	-0.0962665	0.546083	0.904091	0.340504	0.350657
121876240	LOC121876240	protein_coding	uncharacterized LOC121876240 && - && -	0.636266	0.154127	0.298782	0.220334	0.147667	0.226581	0.328829	0.183002	1.4651	0.399921	0.762089	0.515665	1.62617	0.582327	3.13312	1.17399	0.368554	7.1359	0.917019	0.741321	0.489376	0.396572	0.887554	0.637143	0.796263	4.60086	1.3335	1.46052	1.33453	0.917474	1.18637	0.208197	0.0508947	0.268858	0.611327	0.0191131	0.000599593	2.14024	-1.53656	0.0120105	0.0951745	0.624529	0.147723	0.632813	1.46755052768972e-06	0.839519
121876200	LOC121876200	protein_coding	major facilitator superfamily domain-containing protein 1-like%2C transcript variant X4 && sp|Q9H3U5|MFSD1_HUMAN Major facilitator superfamily domain-containing protein 1 OS=Homo sapiens OX=9606 GN=MFSD1 PE=2 SV=2 && PF07690:Major Facilitator Superfamily	1.36448	1.57173	1.42642	1.92941	1.96978	1.76141	0.565612	1.32656	1.86553	1.50297	2.17908	1.17589	4.13598	0.546354	3.22904	1.12095	0.579605	2.03034	1.5986	1.83418	0.581219	1.66174	1.30857	0.993361	3.14838	2.54887	1.95044	0.818399	3.2659	3.08612	2.12529	0.977714	0.875429	1.70889	1.18029	0.0283652	0.00107394	1.20505	0.350386	0.280259	0.580319	-0.289531	0.476975	0.884837	0.0772659	0.914486
121876214	LOC121876214	protein_coding	dual oxidase maturation factor 1-like%2C transcript variant X2 && sp|P34298|DOXA1_CAEEL Dual oxidase maturation factor 1 OS=Caenorhabditis elegans OX=6239 GN=doxa-1 PE=1 SV=2 && PF10204:Dual oxidase maturation factor	1.13219	3.72078	3.41151	2.88825	3.46847	3.42708	1.58229	0.761182	3.38917	1.05908	1.73278	3.79516	2.77831	4.19666	0.952652	3.33748	2.54894	1.67448	2.6755	1.76794	5.76066	4.75277	1.50038	5.27521	2.91645	2.10131	3.50092	3.17941	1.36829	1.35686	5.93028	6.24865	5.9772	4.24513	7.35053	0.0423188	0.00202922	-1.26202	1.08506	0.00409281	0.0464472	-0.413013	0.232404	0.732968	0.00175038	2.59374852163207e-05
121876248	LOC121876248	protein_coding	uncharacterized LOC121876248%2C transcript variant X2 && - && -	364.276	156.762	269.031	192.589	161.837	181.958	332.701	214.551	630.823	367.762	385.33	55.4291	442.496	273.12	103.467	86.8389	106.717	314.224	44.471	696.053	132.145	212.981	131.43	66.6504	837.545	1063.29	746.497	69.4615	1364.55	808.86	404.559	326.143	267.74	286.16	374.116	0.0274923	0.00102956	1.68301	-1.00966	0.000474734	0.00981399	-0.0491513	0.922476	0.989967	0.00442989	0.775139
121876411	LOC121876411	protein_coding	perlucin-like protein%2C transcript variant X1 && sp|P02707|LECH_CHICK Hepatic lectin OS=Gallus gallus OX=9031 PE=1 SV=1 && PF00059:Lectin C-type domain	0.307055	0	0.0755277	0.283549	0	0	1.30919	1.70006	0	0	51.1617	0	25.6305	0	237.263	3.56119	0.608677	108.769	0	0.361866	0.288649	0.812531	0.499711	10.4189	0	1.62824	0.393269	2.60854	9.63856	0.144308	0.203155	0	0	0	0	0.0227255	0.0007699	5.09792	-3.26037	0.0535872	0.239033	-0.845504	0.576871	0.911516	1	0.14576
121876535	LOC121876535	protein_coding	uncharacterized LOC121876535%2C transcript variant X1 && sp|O75311|GLRA3_HUMAN Glycine receptor subunit alpha-3 OS=Homo sapiens OX=9606 GN=GLRA3 PE=1 SV=2 && PF02932:Neurotransmitter-gated ion-channel transmembrane region|PF02931:Neurotransmitter-gated ion-channel ligand binding domain|PF00059:Lectin C-type domain|PF00057:Low-density lipoprotein receptor domain class A|PF00354:Pentaxin family	2.20151	0.674393	1.44667	1.96991	2.227	3.20459	1.18759	2.12258	2.12764	1.75151	0.769886	0.0114607	0.810394	0.382385	2.95775	0.00931856	0.122867	3.25191	0.298022	0.0994237	0.169944	0.220346	0.0224159	0.244147	4.2131	8.47085	0.32636	0.0910101	7.2183	1.0422	0.978137	0.437014	0.0989746	0.756882	0.327539	0.00515937	9.56767790203246e-05	3.51326	-0.0068475	0.986126	0.994985	0.41696	0.661295	0.933492	0.0130657	0.00347038
121877261	LOC121877261	protein_coding	solute carrier family 35 member B1-like%2C transcript variant X2 && sp|Q66HX0|S35B1_DANRE Solute carrier family 35 member B1 OS=Danio rerio OX=7955 GN=slc35b1 PE=2 SV=1 && PF08449:UAA transporter family	11.1766	7.44531	9.63955	11.2167	10.2552	7.57994	16.441	9.62842	5.08161	10.5098	7.2192	19.6994	9.94499	19.2529	8.42337	21.8794	17.2062	7.78089	21.0815	8.52592	18.395	14.8477	26.8865	19.3875	3.31859	4.24682	7.77605	26.5763	3.68714	6.49897	15.5666	10.2494	12.6215	14.471	14.9401	8.2493836272765e-07	1.31598211911525e-09	-1.26706	-0.215344	0.474037	0.743453	0.0907728	0.646748	0.928254	0.250423	0.388445
121877413	LOC121877413	protein_coding	glucose-6-phosphate 1-epimerase-like && sp|Q03161|YMY9_YEAST Glucose-6-phosphate 1-epimerase OS=Saccharomyces cerevisiae (strain ATCC 204508 / S288c) OX=559292 GN=YMR099C PE=1 SV=1 && PF01263:Aldose 1-epimerase	61.3281	54.197	52.798	61.4373	73.6188	55.0506	62.0813	89.1358	36.4303	49.3629	96.8554	168.495	103.036	133.82	78.1145	191.473	151.594	47.7008	173.011	69.5611	219.351	169.377	173.677	175.074	22.4188	23.0129	29.8558	229.993	13.7837	19.2582	50.8972	68.9008	99.5617	65.6097	77.555	0.000146711	6.57490853762523e-07	-1.21772	-0.0373006	0.888895	0.958439	-0.0494508	0.784148	0.962619	0.545282	0.503182
121877711	LOC121877711	lncRNA	uncharacterized LOC121877711%2C transcript variant X2 && - && -	5.35247	1.02606	7.01855	5.20052	5.56126	6.93865	5.30854	2.40611	5.45311	3.50806	4.02797	0.219706	3.43746	0.14097	10.4492	0.35728	1.73384	7.7092	0.714148	0.782816	0.515832	0.611384	0.10743	0.789816	9.87896	14.4235	2.11366	1.14496	15.8829	4.34335	5.96167	1.97123	0.440463	1.86144	1.42441	5.27888794697979e-05	1.79470769330174e-07	3.51728	0.211934	0.638412	0.84382	0.866869	0.224207	0.724816	0.880333	0.300211
121877827	LOC121877827	protein_coding	oplophorus-luciferin 2-monooxygenase non-catalytic subunit-like && - && PF13855:Leucine rich repeat	0.266735	0	0.787319	0.769735	0	1.20317	0.379091	3.65688	0.921299	1.08482	1.59741	0.0634118	14.9463	0	41.0531	0.592933	0.52875	23.1404	6.80855	0.196468	0	0.128334	0.496106	2.39778	5.86947	5.14338	0.0488039	1.53165	5.14933	0.250717	0.323544	0.0711173	0	0.743887	0.0335605	0.00736137	0.000161918	4.66929	-1.26164	0.239431	0.535516	1.60632	0.226896	0.72635	0.867441	0.0845026
121878094	LOC121878094	protein_coding	serine-rich adhesin for platelets-like && - && -	1.50156	1.44004	2.12055	1.61373	1.43515	1.58573	0.901456	2.06816	4.8883	1.09503	2.75976	0.480065	2.98638	1.2321	5.1872	0.180155	1.12171	2.3954	0.766666	3.31799	1.42372	1.40129	1.96819	1.53402	14.5229	12.2151	7.58133	0.36656	15.0911	8.46833	3.09175	2.18466	2.90436	2.63132	1.71988	0.0276424	0.00103946	1.26402	-0.379733	0.382392	0.673536	-0.896829	0.0906674	0.525312	1.47240698214159e-09	0.713324
121878209	LOC121878209	protein_coding	carbohydrate sulfotransferase 5-like && sp|O43916|CHST1_HUMAN Carbohydrate sulfotransferase 1 OS=Homo sapiens OX=9606 GN=CHST1 PE=1 SV=1 && PF00685:Sulfotransferase domain	2.69006	1.63445	1.8978	2.00641	1.31528	1.74749	6.93216	3.15648	7.75988	2.5488	5.49986	2.86729	6.83708	2.29968	12.8409	1.02854	2.31048	7.83762	1.37944	7.31595	4.43931	4.05346	3.99989	4.31166	16.5366	15.7325	9.62213	1.33937	17.5936	13.9416	3.89211	3.33393	4.16166	3.70072	2.85647	0.00956594	0.00023087	1.00587	-1.43794	0.000103658	0.00310016	-1.24832	1.86439178778809e-05	0.00225717	5.08318539046305e-10	0.632253
121878216	LOC121878216	protein_coding	proteasome activator complex subunit 3-like%2C transcript variant X1 && sp|Q5RFD3|PSME3_PONAB Proteasome activator complex subunit 3 OS=Pongo abelii OX=9601 GN=PSME3 PE=2 SV=1 && PF02251:Proteasome activator pa28 alpha subunit|PF02252:Proteasome activator pa28 beta subunit	30.9901	28.6806	34.8742	35.4911	40.7685	29.5999	69.6841	39.3062	15.2277	37.8565	19.443	47.5197	19.3754	29.8318	22.5253	27.3417	27.0802	16.2294	48.1048	12.2284	44.5962	36.3437	37.5942	48.3876	16.3789	14.9661	18.5294	43.8004	11.3087	10.4943	38.8841	41.4755	35.3021	40.4014	44.3252	3.49569208224156e-07	4.68181085552364e-10	-1.28174	-0.207646	0.547293	0.790655	-0.289526	0.18883	0.692197	0.081324	0.892177
121878321	LOC121878321	protein_coding	26S proteasome non-ATPase regulatory subunit 2-like && sp|P56701|PSMD2_BOVIN 26S proteasome non-ATPase regulatory subunit 2 OS=Bos taurus OX=9913 GN=PSMD2 PE=1 SV=2 && PF18051:26S proteasome non-ATPase regulatory subunit RPN1 C-terminal|PF01851:Proteasome/cyclosome repeat|PF17781:RPN1/RPN2 N-terminal domain	78.1734	72.9769	68.8243	69.0806	71.7167	61.981	84.1212	87.1828	50.1777	77.4753	45.7374	115.909	42.1278	71.1838	63.5767	77.3325	78.999	66.2209	91.1523	36.1538	84.9726	87.1809	97.8858	111.162	42.8667	35.9107	43.127	93.4468	30.3592	33.2199	84.7795	76.0734	70.2593	85.361	76.7751	0.000524997	3.87430285894663e-06	-1.00036	-0.157529	0.419213	0.703982	-0.273914	0.0649719	0.455687	0.160432	0.785842
121878738	LOC121878738	protein_coding	uncharacterized LOC121878738 && - && -	0.0466221	0	0	0.0129159	0.0272051	0.0265642	0	0	0	0.0606765	0.178693	0	0.378353	0	0.863034	0.0648862	0.0237649	0.554986	0.0725189	0.0247249	0.059167	0.0471055	0.104056	0.0779178	0.210045	0.930467	0.0358274	0.0572102	0.474168	0.111747	0.0863698	0.0223748	0	0	0	0.0434362	0.00211442	2.74683	-0.713755	0.689922	0.870701	-0.386695	0.689862	0.938869	0.359573	0.994052
121878739	LOC121878739	protein_coding	uncharacterized LOC121878739%2C transcript variant X2 && - && PF05729:NACHT domain	0	0	0.0424154	0	0	0	0	0.121236	0.0661778	0	0.734359	0.0546592	1.01067	0.0175355	3.24445	0.0444427	0.0325548	2.26004	0.332411	0.304829	0.108068	0.345687	0.213815	0.11644	1.04303	3.17269	0.189304	0.488308	1.4254	0.216111	0.126766	0.107277	0.0168585	0.0593713	0	0.000582562	4.56134805427422e-06	3.12432	-2.24548	0.379951	1	0.124263	0.891604	0.986776	0.487944	0.802941
121878750	LOC121878750	protein_coding	trithorax group protein osa-like%2C transcript variant X1 && - && -	0.05516	0.029396	0.0162815	0.0305624	0	0.125716	0	0.0523546	0	0.161524	0.105709	0	0.204636	0	0.301684	0	0.0187447	0.0955086	0	0	0.00777804	0	0	0	0.124255	0.0478637	0.0847771	0	0.135056	0.124434	0.00729906	0.0617688	0.0194138	0.00683706	0.0499696	0.00402941	6.68351869419397e-05	5.98685	-0.468501	0.716036	0.883519	0.502778	0.873422	1	0.950112	0.672383
121879395	LOC121879395	protein_coding	uncharacterized LOC121879395%2C transcript variant X4 && - && -	0.501468	1.35849	1.23348	1.16927	1.24363	0.845271	0.118784	1.20313	0.384904	0.435092	0.46716	1.94322	0.3682	1.66754	0	2.00651	1.90292	0.217071	1.57003	0.118197	1.20209	1.4235	1.24748	1.96823	0.115054	0.120871	0.0642268	2.16952	0.062965	0.106055	0.442379	0.334256	0.294157	0.549052	0.189284	0.00156112	1.74078144505864e-05	-2.73697	1.07925	0.0264343	0.158203	0.258145	0.246251	0.744649	0.975227	0.581237
121879546	LOC121879546	pseudogene	- && - && -	6.8448	18.0864	7.05203	18.9172	7.79279	11.6116	11.2604	6.37005	9.78025	7.86643	3.19587	2.88942	2.77455	2.04831	6.80402	0.909426	2.34546	2.65177	1.59302	5.89114	0.725609	1.17896	1.07103	1.26581	2.41239	1.44114	0.896692	1.94293	3.10753	2.42993	4.0099	4.73012	5.95078	3.24988	5.5989	0.0165704	0.000490512	1.56311	0.569914	0.0794938	0.30038	0.311911	0.440129	0.869413	0.00594941	0.0154122
121879582	LOC121879582	lncRNA	uncharacterized LOC121879582%2C transcript variant X3 && - && -	3.84185	4.26543	9.65042	5.96666	6.53861	4.56042	7.55597	3.65259	2.27864	3.44065	0.991587	2.38021	1.52965	3.76478	1.22448	6.14352	4.87934	0.419956	5.85049	1.26911	4.70597	5.57328	3.92464	2.32892	1.26269	2.16071	1.70409	5.71438	1.09634	1.83293	5.28914	2.60736	2.25359	3.99235	3.72056	0.00127489	1.30687013677202e-05	-1.80945	0.561418	0.116449	0.370279	0.474274	0.118366	0.584032	0.0120882	0.824378
121880014	LOC121880014	protein_coding	nucleolar transcription factor 1-like%2C transcript variant X2 && - && -	0.27343	0.0958663	0.148673	0.229241	0.430373	0.563729	0.306795	0.387009	0.480497	0.28094	0.609038	0.143692	0.608966	0.0921974	1.07467	0.258704	0.232295	0.451636	0.482133	0.445198	0.0913168	0.155789	0.321195	0.131189	1.20666	1.23834	0.726736	0.210554	0.758923	1.61308	0.152344	0.184174	0.215262	0.463779	0.206417	0.00221701	2.84364179444584e-05	1.88806	-0.255903	0.626502	0.837988	0.60576	0.254458	0.752118	0.178615	0.530503
121880413	LOC121880413	protein_coding	zinc finger protein 112-like && - && -	0.253195	0.168666	0.560515	0.284958	0.207767	0.225414	0	0.600794	0.619461	0.411902	0.657073	0.112862	0.421959	0.0868989	0.0998642	0	0.13444	0.342502	0.0378688	0.783277	0.0446283	0.0913644	0.0220745	0.168301	0.732748	0.595029	0.521173	0.0746868	0.953744	0.379297	0.25128	0.329098	0.0556957	0.0784585	0.430068	0.0322745	0.00130342	2.39574	-0.44328	0.536485	0.783523	-0.430392	0.663282	1	0.497064	0.627556
121853227	LOC121853227	protein_coding	uncharacterized LOC121853227 && - && PF00040:Fibronectin type II domain	0.294595	0.159117	0.193887	0.325348	0.0754979	0.0623779	0.237633	0.214117	0.210839	0.187815	0.330599	0.102213	0.30461	0.0510093	0.217731	0.22624	0.162341	0.284338	0.133373	0.218161	0.17402	0.149399	0.0944057	0.0604847	0.278997	0.270596	0.34963	0.270561	0.3599	0.370452	0.1475	0.242005	0.112091	0.128296	0.156277	0.0322745	0.00129695	1.20011	-0.517982	0.281254	0.581557	0.543214	0.274302	0.769973	0.994853	0.338739
121853415	LOC121853415	protein_coding	cytochrome P450 9e2-like%2C transcript variant X2 && sp|Q964T2|CP9E2_BLAGE Cytochrome P450 9e2 OS=Blattella germanica OX=6973 GN=CYP9E2 PE=2 SV=1 && PF00067:Cytochrome P450	32.53	12.6015	38.564	41.0679	59.2931	47.0171	12.0607	15.3259	42.8265	31.4934	19.1709	10.4906	26.2147	13.7859	50.3918	6.88946	7.38968	26.1728	13.0729	27.7525	10.4205	14.5709	9.14948	19.7427	124.321	129.042	107.795	9.22849	91.1357	52.3706	40.4954	40.9527	35.2495	56.8217	40.5466	0.012099	0.000316575	1.19094	0.548598	0.205938	0.495071	-0.361924	0.232968	0.733293	0.783482	0.159748
121853396	LOC121853396	protein_coding	serine/threonine-protein kinase SIK3-like%2C transcript variant X1 && sp|Q6P4S6|SIK3_MOUSE Serine/threonine-protein kinase SIK3 OS=Mus musculus OX=10090 GN=Sik3 PE=1 SV=3 && PF00069:Protein kinase domain	0.98177	2.56153	2.52559	1.52046	1.104	1.64127	1.12401	2.10311	2.0409	1.24224	1.12148	0.379275	1.64406	0.985899	1.3768	0.893522	0.417036	0.855861	0.318148	1.66322	0.471074	0.639651	0.361399	0.600797	2.24399	2.45514	1.84123	0.450489	3.2359	2.36471	0.866086	1.11249	0.959829	0.709858	1.53378	0.000513235	3.72771875038096e-06	1.42653	0.281566	0.41374	0.699441	0.310631	0.431229	0.864167	0.466538	0.334604
121854113	LOC121854113	protein_coding	dynein axonemal heavy chain 2-like && sp|E9Q8T7|DYH1_MOUSE Dynein axonemal heavy chain 1 OS=Mus musculus OX=10090 GN=Dnah1 PE=1 SV=1 && PF12777:Microtubule-binding stalk of dynein motor|PF12775:P-loop containing dynein motor region|PF17852:Dynein heavy chain AAA lid domain|PF08385:Dynein heavy chain, N-terminal region 1|PF12774:Hydrolytic ATP binding site of dynein motor region|PF08393:Dynein hea…	0.158347	0.37974	0.541396	0.478887	0.469696	0.462391	0.0675143	0.162818	0.395005	0.291949	0.324531	0.0865823	0.364094	0.111108	0.277577	0.177528	0.13901	0.325583	0.154729	0.377891	0.126527	0.10285	0.106761	0.0842037	0.320368	0.793876	0.480943	0.161924	0.690909	0.554422	0.321284	0.261757	0.306521	0.130847	0.282909	5.86926898742392e-08	5.74440378926773e-11	1.69898	1.08565	0.00708367	0.0680486	0.558704	0.0513596	0.412863	0.000690444	0.71315
121854639	LOC121854639	protein_coding	putative cyclin-dependent serine/threonine-protein kinase DDB_G0272797/DDB_G0274007%2C transcript variant X1 && - && PF04032:RNAse P Rpr2/Rpp21/SNM1 subunit domain	5.88955	5.37642	3.66194	6.68504	3.381	4.69958	24.9562	6.59931	8.60159	8.82715	20.6401	6.72847	20.3574	7.38666	32.6358	6.13493	8.61718	19.1206	5.12206	18.027	9.6889	5.39177	7.3788	11.2681	20.269	14.3141	23.7072	5.17325	20.1308	22.9124	10.2468	10.5122	7.86916	11.3895	6.95736	8.98105682036225e-05	3.19215433268941e-07	1.42685	-1.21386	0.00314383	0.0388027	-0.323979	0.242999	0.742784	0.914571	0.837114
121855726	LOC121855726	protein_coding	protein odd-skipped-like && sp|Q9VQU9|BOWEL_DROME Protein bowel OS=Drosophila melanogaster OX=7227 GN=bowl PE=1 SV=1 && -	3.29493	0.428278	0.355816	1.44713	0.87927	1.08751	0.799512	4.38592	1.94304	1.69959	3.85026	12.3802	2.42239	3.82467	1.3524	5.45253	3.55026	3.21782	8.6541	1.06548	6.74257	3.65389	4.42808	5.55555	0.352005	0.987897	1.10281	4.28598	0.908157	0.283268	1.16976	1.67129	2.12134	2.09183	1.57738	0.0389165	0.00176611	-1.48402	-1.58001	0.00615071	0.0615687	-0.344163	0.389335	0.844196	0.918688	0.549395
121856144	LOC121856144	lncRNA	uncharacterized LOC121856144 && - && -	0.156416	0.312591	0.0769488	0.252773	0.418332	0.185672	0	0.206196	0.0600289	0.593742	0.541227	0	0.604461	0	0.767736	0	0.221475	0.16927	0.0311923	1.05994	0	0.0752563	0.0363652	0	0.0326248	1.01795	0.372049	0	0.343697	0.404314	0.103489	0	0	0.0646257	0.157442	0.00168795	1.92158498241794e-05	4.79645	0.214962	0.817382	0.929276	1.17702	0.637774	1	0.391766	0.423361
121856263	LOC121856263	protein_coding	sphingolipid delta(4)-desaturase DES1-like && sp|Q3ZBY7|DEGS1_BOVIN Sphingolipid delta(4)-desaturase DES1 OS=Bos taurus OX=9913 GN=DEGS1 PE=2 SV=1 && PF00487:Fatty acid desaturase|PF08557:Sphingolipid Delta4-desaturase (DES)	23.5325	22.7565	24.1257	24.6548	29.5469	26.2067	26.8497	21.9994	14.9257	22.1127	9.63445	33.4601	9.64936	24.2777	14.8002	23.9767	19.7888	11.664	27.1181	7.91243	28.7501	26.5336	33.3277	40.2798	7.38126	9.69894	9.54813	23.2869	7.10499	9.7933	21.2945	23.9477	26.7386	23.101	22.2855	1.0438405504398e-10	5.73816769212376e-14	-1.62718	0.195968	0.329072	0.627868	-0.459004	0.00447848	0.108731	0.623853	0.682051
121856177	LOC121856177	protein_coding	E3 ubiquitin-protein ligase RNF25-like && sp|Q9QZR0|RNF25_MOUSE E3 ubiquitin-protein ligase RNF25 OS=Mus musculus OX=10090 GN=Rnf25 PE=1 SV=2 && PF05773:RWD domain	3.05562	1.80288	2.70578	2.78139	1.94222	2.54936	1.1167	4.48843	2.71391	3.30213	3.83416	1.30756	4.95947	1.91766	2.57107	1.74663	2.29926	6.14105	2.50703	3.74253	2.06202	2.86678	1.7963	2.18861	3.49623	3.7562	4.38479	1.81298	5.01509	4.12355	2.5993	1.95527	1.11385	1.62318	2.70219	0.0330181	0.00135896	1.02749	-0.365799	0.319459	0.618383	0.00326687	0.990681	0.99879	0.0554715	0.409596
121856237	LOC121856237	protein_coding	uncharacterized LOC121856237%2C transcript variant X2 && - && PF02257:RFX DNA-binding domain	2.76134	3.70084	4.22086	4.07536	4.65168	3.8163	1.54176	3.45813	7.26677	6.68481	3.41239	1.26603	4.4018	2.6175	2.66228	0.972209	0.781974	1.28068	0.412996	2.70219	1.27473	1.18621	1.12347	0.449506	30.834	26.9321	22.8078	0.744715	23.2177	19.7676	4.43693	9.43955	4.80147	5.86743	9.67842	0.0175319	0.000534301	1.43189	-0.112074	0.775222	0.909379	0.0456986	0.929352	0.991355	1.86556809182517e-34	0.297504
121856291	LOC121856291	protein_coding	palmitoyltransferase ZDHHC22-like && - && PF01529:DHHC palmitoyltransferase	0.484183	0.367809	0.401168	0.47065	0.346969	0.223847	0.0482902	0.429996	0.400976	0.63567	0.969944	0.115107	0.689352	0.0777433	0.777281	0.0985178	0.0432993	0.487202	0.0406548	0.73579	0.0539005	0.251345	0.207362	0.335553	0.717558	0.595809	0.480251	0.228517	0.927919	0.526966	0.297868	0.448431	0.261595	0.268485	0.211616	0.00250842	3.43707488472273e-05	1.90881	-0.186362	0.708153	0.878583	-0.977289	0.121266	0.587883	0.111278	0.661838
121856781	LOC121856781	rRNA	large subunit ribosomal RNA && sp|Q8TGM7|ART2_YEAST Putative uncharacterized protein ART2 OS=Saccharomyces cerevisiae (strain ATCC 204508 / S288c) OX=559292 GN=ART2 PE=5 SV=1 && -	1.16823	1.44029	0.591865	1.00232	0.953857	0.844458	1.38773	0.661979	1.02382	0.836787	0.320227	0.0994845	0.444718	0.111707	0.330103	0.182002	0.133319	0.150953	0.0834508	0.49317	0.0983466	0.0377509	0.0608065	0.0927202	0.26185	0.252165	0.239271	0.11521	1.01803	0.331881	0.853685	0.571814	2.62347	0.540305	1.15834	0.00317435	4.59481535070695e-05	2.15518	-0.0792656	0.807816	0.92525	0.684162	0.212641	0.712373	0.648532	0.804107
121857109	LOC121857109	lncRNA	uncharacterized LOC121857109 && - && -	11.433	108.306	15.5707	22.0665	17.6597	21.5546	1.31425	2.79268	60.0087	26.4632	111.632	123.69	344.573	271.828	481	43.0947	56.707	303.037	41.5925	211.545	97.2627	53.8144	29.0238	30.7178	450.071	743.871	375.661	43.1281	99.8285	248.551	70.9717	80.5557	179.005	73.3567	195.086	0.00223129	2.89643418234901e-05	2.08759	0.840529	0.386526	0.67691	0.445246	0.463187	0.877579	0.00674708	0.00784075
121857153	LOC121857153	lncRNA	uncharacterized LOC121857153 && - && -	4.40592	1.63056	5.65955	12.997	7.8557	8.13554	0.463839	0	2.72421	1.19461	9.25139	5.23718	28.1409	8.81157	13.3014	2.27109	5.47601	19.69	5.41817	14.7839	3.04884	9.42139	1.65032	0.681802	12.304	23.0095	28.1254	0.731654	7.45301	16.3353	2.05135	3.32836	15.0043	3.59018	9.36238	0.0202742	0.000651248	2.05922	2.03267	0.0116661	0.0936955	0.1808	0.799912	0.965709	0.209511	0.106853
121857328	LOC121857328	lncRNA	uncharacterized LOC121857328%2C transcript variant X1 && - && -	2.13534	0.437681	1.3333	0.966976	0.179715	0.526443	0	0.649596	0.661899	2.67216	1.31159	0.175722	2.666	0.150332	3.10971	0.523885	0.348866	1.06653	0.0982677	1.7422	0.289521	0.651987	0.572822	0.374341	1.23337	1.78162	1.53274	0.620187	2.2429	2.02641	0.65206	0.459842	0.650374	0.458091	0.930004	0.00250659	3.42165971949232e-05	2.23815	-0.876303	0.296324	0.596292	-0.225622	0.754501	0.957833	0.60591	0.445407
121857663	LOC121857663	protein_coding	uncharacterized LOC121857663 && - && PF16987:KIX domain	4.55629	1.75721	2.25621	5.81298	4.19795	6.10589	3.40817	2.79769	15.4613	4.19378	2.87227	2.86473	3.89219	2.19475	23.961	1.7035	1.06957	22.3179	5.70271	1.0068	1.60619	3.02864	1.79801	2.09497	13.8049	45.345	3.65272	1.16009	46.238	12.2141	9.20234	1.00701	1.21325	4.27278	2.03662	0.0487149	0.00253213	2.19628	-0.608747	0.248632	0.545932	0.0539745	0.913336	0.989158	0.220376	0.503182
rna-NC_015607.1_12677..13519	rna-NC_015607.1_12677..13519	protein_coding	s-rRNA && - && -	13.2242	15.6677	9.30003	10.9415	12.8827	18.9636	57.8977	10.7405	25.6483	7.50805	212.396	12.4066	28.1417	19.495	59.5565	46.7841	42.6771	298.609	21.6637	195.647	1.37665	48.4238	9.47114	16.9231	230.807	208.835	112.195	10.0532	157.715	246.767	8.69078	13.9852	8.43403	5.61048	7.43717	0.00344318	5.28545971676848e-05	3.13868	-0.764964	0.121941	0.378661	0.671036	0.328295	0.809357	0.134486	0.0629134
novel.94	-	-	- && - && -	0.379257	0.715822	0.497534	0.145927	0.584001	0.330141	0	0.133322	0.315359	0.188523	0.757094	0.0450811	0.769449	0.173553	1.32965	0.21993	0.196901	0.0684039	0	2.17891	0.103986	0.243295	0.0587824	0.144055	1.02836	1.20362	0.601397	0.139219	0.773826	0.906059	0.37639	0.320208	0.315164	0.274218	0.652147	0.00379702	6.11423459145078e-05	3.09573	1.1267	0.0962237	0.333468	0.282464	0.737295	0.953341	0.083923	0.305461
novel.575	-	-	- && - && -	5.23675	1.30695	2.3839	4.70985	1.95827	2.43745	4.82198	3.86198	4.58561	4.4636	7.6328	2.90372	6.62693	4.8063	7.27662	3.80665	3.64687	5.26799	1.7209	7.14507	2.32968	4.18387	3.24093	1.79298	5.39979	4.45871	8.14568	1.85193	6.41789	9.24485	2.95725	2.46602	3.51746	3.78485	3.51901	0.000652272	5.47675664464054e-06	1.2107	-0.869103	0.00684751	0.0664263	0.130565	0.715002	0.948237	0.661058	0.0786574
novel.1006	-	-	- && - && -	1.29189	3.02439	2.5331	1.81505	2.26155	2.49745	1.62624	1.34297	0.807443	2.31184	0.442105	1.86908	0.427924	3.00661	0.582336	4.73043	4.20201	0.279611	3.754	1.305	2.99276	3.0368	1.87935	2.83206	0.577413	0.453741	0.648343	4.45972	0.312837	0.208168	1.26991	1.80097	1.29911	1.64705	2.47998	0.000530912	4.00045692851337e-06	-2.06605	0.686432	0.0354568	0.190137	0.673977	0.00585407	0.128782	0.419239	0.715908
novel.1007	-	-	- && - && -	0.476166	1.0004	0.792843	0.591922	0.471995	0.482616	0.581303	0.801532	1.6517	0.779601	2.7249	0.73145	3.39006	1.54206	1.79782	1.35939	1.29658	1.6648	0.891128	2.86517	1.20944	1.3129	0.65145	0.84403	1.73423	1.40375	2.12446	1.24756	1.7189	2.09153	0.722984	0.864279	1.09577	1.01016	0.691281	0.00133583	1.3917052019221e-05	1.37161	-0.389414	0.306088	0.606871	0.408869	0.126136	0.597052	0.59884	0.921494
novel.1019	-	-	- && - && -	2.55369	6.53468	3.39307	2.02094	1.19569	1.49581	7.17952	1.423	13.1343	2.67889	8.51565	0.46394	12.8184	2.13308	3.12379	1.59727	1.43687	1.27517	0.673816	11.2365	1.10072	1.48619	1.37409	1.09281	1.87239	2.29815	2.94017	0.57017	2.33833	2.88774	0.998505	0.606539	1.41293	0.933	1.27399	0.00031646	1.92356823166459e-06	2.73282	-0.897734	0.126575	0.385475	0.213835	0.615544	0.919904	2.42093787993462e-05	0.000440025
novel.1324	-	-	- && sp|Q95SX7|RTBS_DROME Probable RNA-directed DNA polymerase from transposon BS OS=Drosophila melanogaster OX=7227 GN=RTase PE=2 SV=1 && -	0.265465	0.0744588	0.463956	0.367713	6.72613	4.37845	0.139	0.0884081	0.643447	0.238661	0.145035	0.179365	0.0971878	0.0383621	8.24403	1.01277	0.166179	0.771118	0.125381	0.0123494	0.0197015	0.0201667	0.126684	0.0955252	1.34636	1.9802	0.329775	0	1.28942	0.344736	0.110929	0.122931	0	0.043295	0	0.013558	0.000369453	4.35274	3.13452	0.000409387	0.00880857	1.61543	0.155965	0.644816	0.0777009	0.0746983
novel.1336	-	-	- && - && -	3.86995	14.2648	13.1363	10.3637	11.8556	6.06378	5.86676	5.91782	3.56447	5.876	2.67814	10.3042	3.88835	13.4591	0	8.22861	14.6853	2.23358	14.0457	3.87664	10.732	8.00636	11.3366	6.07573	0.807184	0.559675	0.141615	7.54944	0.485916	0	6.82789	4.12725	6.58323	5.75615	4.28486	0.0302679	0.0011834	-1.86807	1.11608	0.00232082	0.0308628	0.310802	0.332831	0.811539	0.804687	0.802607
novel.1933	-	-	- && - && -	1.04484	5.06027	3.88632	3.25638	2.91456	2.54422	1.52509	1.46298	1.43054	1.19443	0.112744	1.1077	0.171876	1.71869	0.133655	2.64466	3.04682	0	3.7167	0.199678	1.67241	1.94627	1.90065	1.34076	0.008835	0.061259	0.0232507	2.7855	0	0.0597221	1.04628	1.11807	1.00631	0.892552	1.12986	9.17146160923705e-11	4.25195253093975e-14	-3.67597	1.38126	5.91508978010779e-08	8.12659397164559e-06	0.802424	0.00260453	0.07753	0.016581	0.316396
novel.2327	-	-	- && - && -	3.97729	5.58694	7.76268	5.64894	7.14751	4.22854	13.8039	2.87228	3.45097	2.86007	4.32655	6.80374	2.3055	10.5774	1.06096	12.0334	9.42676	0.592597	7.93144	2.95501	7.39647	8.17433	9.02568	7.46594	1.26239	2.27161	1.91421	15.0851	0.895651	2.43811	4.34765	4.72583	4.53928	5.28706	4.74312	0.00728335	0.000159451	-1.79533	0.168097	0.704897	0.876909	0.496264	0.014437	0.219832	0.240309	0.890377
novel.2443	-	-	- && - && -	2.0793	1.07467	0.740729	1.29112	0.679879	0.306398	1.47758	1.24765	3.1782	1.25391	6.72719	1.94319	7.16947	0.853083	2.79026	2.09972	2.0406	1.86221	0.8579	5.57693	2.02207	1.37125	1.52527	0.73532	3.7238	3.05895	3.66015	1.77659	3.84868	3.23493	0.426948	0.860257	1.00941	0.488796	1.08255	0.010642	0.000265324	1.65478	-1.19421	0.00720788	0.0686999	0.0071123	0.985788	0.99879	0.948802	0.0280928
novel.3364	-	-	- && - && -	0.177507	0.0591232	0.130986	0.553223	0.258948	0	2.14436	0.350997	0.91966	0	0.850436	0	0.154342	0	1.40023	0	0	1.53675	0	0	0.0625749	0	0	0	2.05482	3.33725	0.535888	0	1.6716	1.31392	0.117443	0	0	0.605052	0	0.0221882	0.000738066	5.44085	-1.82462	0.128527	0.389316	NA	NA	NA	0.083924	0.337146
novel.3583	-	-	- && - && -	3.76513	0.506232	2.14114	2.05743	3.47697	3.12444	2.25827	1.33875	5.48824	3.11879	1.79285	1.25642	3.18368	0.695512	12.4252	0.600931	1.23253	8.56027	0.847275	0.396908	1.26641	1.09688	0.457755	0.734742	2.63695	10.3158	1.08075	0.733627	9.49847	1.92374	2.03402	1.1328	0.851017	2.16217	1.32991	0.0226208	0.000763233	2.40731	-0.508492	0.307201	0.607712	-0.23421	0.54359	0.903897	0.43219	0.0748627
novel.3876	-	-	- && - && -	1.86533	0.805544	1.57582	1.24735	0.844498	0.842929	1.48094	0.997156	0.814612	2.23929	3.06112	0.385344	2.99027	0.34144	3.70734	0.902657	0.939898	2.29705	0.52334	1.84203	0.634894	1.05839	0.610131	0.381132	3.2923	5.31159	2.81746	1.39038	2.74999	2.5937	1.74483	0.84376	1.4149	1.97722	1.1751	6.5087746508403e-07	9.38781693831599e-10	2.15072	-0.50283	0.14741	0.41709	0.412566	0.34722	0.820915	0.800753	0.995334
novel.4391	-	-	- && - && -	56.4225	127.844	80.1106	73.6156	99.4674	102.116	463.106	45.0893	98.9544	42.3318	380.947	120.236	595.125	163.886	231.063	170.802	286.862	497.637	173.376	467.534	151.938	174.189	83.0963	107.907	385.09	282.874	230.24	86.7485	500.141	438.699	81.7667	83.4615	93.9237	78.6422	71.5703	7.64889563143197e-06	1.89124293158571e-08	1.74452	-0.545498	NA	1	0.472473	0.155539	0.644709	0.318654	0.452461
novel.4804	-	-	- && - && -	2.45512	2.70166	4.44896	3.66981	3.64956	3.82919	5.60937	2.53182	2.12894	4.10779	1.58819	2.88138	1.81947	3.35626	2.81105	4.7397	3.99993	0.706258	3.32802	1.46958	3.46193	4.13804	4.10754	2.84483	0.593108	1.0899	1.64615	2.80149	0.746283	0.668207	3.01228	2.83379	3.213	3.10089	2.58071	0.0428505	0.00206384	-1.07696	0.105267	0.728588	0.888533	0.0620402	0.776227	0.961162	0.0731219	0.80627
novel.5109	-	-	- && - && -	2.82374	1.11273	1.54076	1.59759	1.39244	2.04653	3.77295	2.33567	1.85447	2.40199	2.4453	4.00651	1.79244	2.98475	0.857518	4.75097	3.8856	1.56017	3.21803	1.66975	3.74337	3.60933	3.8488	3.05148	0.771464	0.891513	1.03694	3.73532	0.842685	0.778026	1.90773	1.85301	2.01215	2.25529	1.74138	0.00289945	4.10728614109222e-05	-1.15079	-0.796934	0.00207931	0.0286387	0.0233005	0.894316	0.986776	0.394979	0.249517
novel.5817	-	-	- && - && -	0.199518	0.212654	0.147229	0	0	0.198941	0.28356	0.441864	0.505363	0.0324579	1.75247	0.73994	3.58526	0	2.85393	0.717335	0.203403	5.44101	0.787792	2.96267	0.422005	0.777548	0.500968	1.54598	1.97254	1.70241	4.53396	0.433159	2.48012	2.25043	0.554425	0.829853	1.47464	0.321491	0.301239	0.000596486	4.83802241816579e-06	2.02742	-1.41791	0.181931	0.46389	-0.885463	0.226121	0.725784	0.119778	0.205279
novel.6013	-	-	- && - && -	2.35204	4.26822	3.08223	3.08945	2.83959	2.2817	2.42064	3.68861	2.61459	3.19961	4.88955	3.73093	6.08826	4.23106	14.2884	2.82193	2.68723	11.9367	3.49354	11.5416	3.03066	3.24856	3.28095	1.66354	17.3564	16.4212	15.448	2.79433	22.9131	18.8966	4.07823	3.1139	4.13905	4.02116	3.97978	0.000656189	5.55531768249754e-06	1.67488	0.0858583	0.754281	0.900462	0.0931321	0.727314	0.952137	0.481502	0.154368
novel.6723	-	-	- && - && -	0.738832	0.39374	0.690588	0.579931	0.467053	1.22783	0	0.116876	0.737221	1.12182	0	0.210774	0.114207	0.13524	0	2.79918	1.00429	0	0.117869	0	0.833453	0.355473	0.48096	0.673519	0.184924	0.178084	0.0270365	0.371949	0	0	0.684362	0.827353	0.520071	0.549468	0.185919	0.0119481	0.000310812	-4.18426	0.275502	0.71874	0.884999	0.795502	0.342593	0.818005	0.728467	0.974822
novel.6896	-	-	- && - && -	0.799691	1.55553	2.26602	0.553854	0.956608	0.523993	0	0.581914	0.184142	0.676495	1.02169	0.0228136	1.16815	0	0.336439	0.0370989	0.135877	0.484628	0	1.95085	0	0.300108	0.0223104	0.170099	0.240188	0.208173	0.245814	0.0603881	0.150615	0.0902002	0.0211638	0	0	0	0.12074	0.0133768	0.000362449	3.26709	1.3235	0.0598749	0.256313	-1.14811	0.428716	1	4.74612341920809e-08	0.0184734
novel.7331	-	-	- && - && PF04218:CENP-B N-terminal DNA-binding domain	5.12796	9.50302	10.5369	10.2012	11.4896	8.92662	8.29592	5.13467	3.39164	5.25828	1.61174	3.64754	1.24118	5.70428	0.573773	6.52469	5.46881	0.67891	6.42939	1.20545	3.80774	3.54333	3.31026	3.38787	0.62297	0.483229	0.838438	6.95167	0.475199	0.259589	6.74046	6.77431	3.91202	4.59802	5.7553	7.02497233160821e-06	1.70078658417342e-08	-1.74576	0.877504	0.000300769	0.00705604	0.809486	2.98855413926081e-11	4.14696370139429e-08	5.04480794210687e-07	0.899866
novel.7356	-	-	- && - && -	3.5838	14.5394	11.2286	10.7218	9.19198	13.0552	5.13514	2.0911	3.38208	3.27351	1.10245	6.62037	0.476781	18.1743	1.05048	13.7299	12.6029	0.445051	15.5705	1.454	7.2281	7.2716	7.62171	4.95403	0.0919055	0.59476	0.451479	13.0877	0.636251	0.600546	2.31282	3.35998	3.10164	3.29516	2.32848	7.29728573750052e-12	2.63127801795208e-15	-2.91311	1.7401	8.75006132060081e-12	5.34288466526241e-09	1.11365	1.05870313116564e-09	1.12340857547629e-06	0.377042	0.644777
novel.7700	-	-	- && - && -	7.80943	8.42938	7.91706	8.06249	7.19349	9.35671	8.09085	7.02835	7.58373	7.92549	3.75899	4.17076	3.86052	7.97401	2.38929	8.28489	9.57984	1.4908	5.35974	2.53202	6.12348	7.73634	5.56775	5.93256	2.5061	3.52939	2.89447	7.87962	2.17362	2.17384	6.03612	6.03487	4.61572	5.2187	7.6655	0.0161716	0.000470663	-1.09154	0.068187	0.610963	0.829485	0.40041	0.0794378	0.494301	0.461243	0.196177
novel.7928	-	-	- && - && -	0.07208	0.0480163	0	0	0.0525755	0.154011	0	0.114023	0.165976	0.117261	1.29501	0.0257038	0.772973	0.0329847	1.8574	0	0.3368	1.20905	0.0431223	1.30605	0	0.234088	0.226232	0.16427	0.766747	1.40728	1.28586	0.0340192	0.373332	0.63517	0.04769	0.230617	0.0951333	0.134014	0.163244	0.000178716	8.65362346020144e-07	3.28126	-0.925509	0.480869	0.748404	-0.55349	0.670615	1	0.820146	0.747862
[truncated: 16 more columns]
