# Supplementary material for: Rearing condition influences gene expression in postlarval American lobster (Homarus americanus)
Source: PLoS One. 2024 Jul 18;19(7):e0307169. doi: 10.1371/journal.pone.0307169 (PMC11257295; doi:10.1371/journal.pone.0307169)
Supplement: S4 File — (XLSX) [file pone.0307169.s004.xlsx]

## Sheet: Sheet1
Naming convention:
	1st character	letter	arbitrary
	2nd character	number	temperature treatment	8dC, 18dC, 26dC, or x for ambient
	3rd character	letter	diet	B- brine shrimp, Z- zooplankton
	4th character	letter	rearing condition	L- lab, W- wild
	5th character	number	stage	all are IV in this study
	6th character	letter	arbitrary
	7th character	number	individual sample #
ID	gene_name	gene_chr	g8ZW4G1_fpkm	g8ZW4G2_fpkm	g8ZW4G3_fpkm	g8ZW4G4_fpkm	g8ZW4G5_fpkm	hxZW4G1_fpkm	hxZW4G2_fpkm	hxZW4G3_fpkm	hxZW4G4_fpkm	hxZW4G5_fpkm	j8ZL4G1_fpkm	j8ZL4G2_fpkm	j8ZL4G3_fpkm	j8ZL4G4_fpkm	j8ZL4G5_fpkm	k18ZL4G1_fpkm	k18ZL4G2_fpkm	k18ZL4G3_fpkm	k18ZL4G4_fpkm	k18ZL4G5_fpkm
121879006	LOC121879006	NW_024746161.1	173.248	404.463	245.642	272.827	273.686	59.2639	45.3333	58.1869	27.4635	67.4236	91.6713	320.355	132.257	146.134	136.968	21.9915	30.7869	56.8983	69.1763	39.8535
121879005	LOC121879005	NW_024746161.1	44.0829	171.824	93.0639	101.785	102.383	19.0852	17.4409	11.531	6.9455	8.65706	80.8508	175.428	33.097	66.8083	47.2069	23.5395	21.3089	17.923	17.1287	15.537
